# Supplementary material for: 3-(4-Chloro­phen­yl)-7-methyl-4-(4-methyl­phen­yl)-1-oxa-2,7-diaza­spiro­[4.5]dec-2-en-10-one
Source: Acta Crystallogr Sect E Struct Rep Online. 2008 Jan 9;64(Pt 2):o398. doi: 10.1107/S1600536807068717 (PMC2960192; doi:10.1107/S1600536807068717)
Supplement: Supplementary file 1 [file e-64-0o398-sup1.cif]

##############################################################################
###                                                                        ###
###        Electronic paper (Acta Crystallographica Section E)             ###
###                                                                        ###
##############################################################################
#                                                                            #
# This CIF contains the data in a paper accepted for publication in Acta     #
# Crystallographica Section E. It conforms to the requirements of Notes      #
# for Authors for Section E, and has been peer reviewed under the auspices   #
# of the IUCr Commission on Journals.                                        #
#                                                                            #
# Full details of the Crystallographic Information File format               #
# are given in the paper "The Crystallographic Information File (CIF):       #
# a New Standard Archive File for Crystallography" by S. R. Hall, F. H.      #
# Allen and I. D. Brown [Acta Cryst. (1991), A47, 655-685].                  #
#                                                                            #
# The current version of the core CIF dictionary is obtainable from          #
# ftp://ftp.iucr.org/pub/cif_core.dic. The current version number is 2.1.    #
#                                                                            #
# Software is freely available for graphical display of the structure(s) in  #
# this CIF.  For information consult the CIF home page http://www.iucr.org/  #
# cif/home.html                                                              #
#                                                                            #
##############################################################################
                                             
data_I
_audit_creation_method     SHELXL-97
_chemical_name_systematic
;
3-(4-Chlorophenyl)-7-methyl-4-(4-methylphenyl)-1-oxa-2,7-
diazaspiro[4.5]dec-2-en-10-one
;
_chemical_name_common     ?
_chemical_formula_moiety     'C21 H21 Cl N2 O2'
_chemical_formula_sum     'C21 H21 Cl N2 O2'
_chemical_formula_iupac     'C21 H21 Cl N2 O2'
_chemical_formula_weight     368.85
_chemical_melting_point     ?
_symmetry_cell_setting     Orthorhombic
_symmetry_space_group_name_H-M     'P 21 21 21'
_symmetry_space_group_name_Hall     'P 2ac 2ab'
loop_
    _symmetry_equiv_pos_as_xyz
    'x, y, z'
    '-x+1/2, -y, z+1/2'
    '-x, y+1/2, -z+1/2'
    'x+1/2, -y+1/2, -z'
_cell_length_a     11.4585(8)
_cell_length_b     16.1132(11)
_cell_length_c     10.1038(7)
_cell_angle_alpha     90.00
_cell_angle_beta     90.00
_cell_angle_gamma     90.00
_cell_volume     1865.5(2)
_cell_formula_units_Z     4
_cell_measurement_reflns_used     2169
_cell_measurement_theta_min     2.18
_cell_measurement_theta_max     25.00
_cell_measurement_temperature     293(2)
_exptl_crystal_description     Block
_exptl_crystal_colour     colourless
_exptl_crystal_size_max     0.24
_exptl_crystal_size_mid     0.23
_exptl_crystal_size_min     0.20
_exptl_crystal_density_diffrn     1.313
_exptl_crystal_density_meas     ?
_exptl_crystal_density_method     'not measured'
_exptl_crystal_F_000     776
_exptl_absorpt_coefficient_mu     0.222
_exptl_absorpt_correction_type     none
_exptl_absorpt_process_details     ?
_exptl_absorpt_correction_T_min     ?
_exptl_absorpt_correction_T_max     ?
_exptl_special_details
;
 ?
;
_diffrn_ambient_temperature     293(2)
_diffrn_radiation_type     MoK\a
_diffrn_radiation_wavelength     0.71073
_diffrn_radiation_source     'fine-focus sealed tube'
_diffrn_radiation_monochromator     graphite
_diffrn_measurement_device_type     'Bruker SMART APEX CCD area-detector'
_diffrn_measurement_method     '\w scans'
_diffrn_detector_area_resol_mean     ?
_diffrn_reflns_number     16236
_diffrn_reflns_av_R_equivalents     0.0224
_diffrn_reflns_av_sigmaI/netI     0.0217
_diffrn_reflns_theta_min     2.18
_diffrn_reflns_theta_max     28.02
_diffrn_reflns_theta_full     25.00
_diffrn_measured_fraction_theta_max     0.975
_diffrn_measured_fraction_theta_full     0.999
_diffrn_reflns_limit_h_min     -14
_diffrn_reflns_limit_h_max     14
_diffrn_reflns_limit_k_min     -20
_diffrn_reflns_limit_k_max     20
_diffrn_reflns_limit_l_min     -12
_diffrn_reflns_limit_l_max     13
_diffrn_standards_number     0
_diffrn_standards_interval_count     .
_diffrn_standards_interval_time     .
_diffrn_standards_decay_%     ?
_refine_special_details
;
 Refinement of F^2^ against ALL reflections.  The weighted R-factor wR and
 goodness of fit S are based on F^2^, conventional R-factors R are based
 on F, with F set to zero for negative F^2^. The threshold expression of
 F^2^ > 2sigma(F^2^) is used only for calculating R-factors(gt) etc. and is
 not relevant to the choice of reflections for refinement.  R-factors based
 on F^2^ are statistically about twice as large as those based on F, and R-
 factors based on ALL data will be even larger.
;
_reflns_number_total     4350
_reflns_number_gt     3771
_reflns_threshold_expression     I>2\s(I)
_refine_ls_structure_factor_coef     Fsqd
_refine_ls_matrix_type     full
_refine_ls_R_factor_all     0.0509
_refine_ls_R_factor_gt     0.0431
_refine_ls_wR_factor_gt     0.1062
_refine_ls_wR_factor_ref     0.1109
_refine_ls_goodness_of_fit_ref     1.035
_refine_ls_restrained_S_all     1.035
_refine_ls_number_reflns     4350
_refine_ls_number_parameters     238
_refine_ls_number_restraints     0
_refine_ls_hydrogen_treatment     constr
_refine_ls_weighting_scheme     calc
_refine_ls_weighting_details
         'calc w=1/[\s^2^(Fo^2^)+(0.0709P)^2^+0.0494P] where P=(Fo^2^+2Fc^2^)/3'
_atom_sites_solution_hydrogens     geom
_atom_sites_solution_primary     direct
_atom_sites_solution_secondary     difmap
_refine_ls_shift/su_max     0.001
_refine_ls_shift/su_mean     <0.001
_refine_diff_density_max     0.242
_refine_diff_density_min     -0.156
_refine_ls_extinction_method     none
_refine_ls_extinction_coef     ?
_refine_ls_abs_structure_details     'Flack (1983); 1846 Friedel pairs'
_refine_ls_abs_structure_Flack     0.65(6)
loop_
    _atom_type_symbol
    _atom_type_description
    _atom_type_scat_dispersion_real
    _atom_type_scat_dispersion_imag
    _atom_type_scat_source
    'C' 'C' 0.0033 0.0016
                         'International Tables Vol C Tables 4.2.6.8 and 6.1.1.4'
    'H' 'H' 0.0000 0.0000
                         'International Tables Vol C Tables 4.2.6.8 and 6.1.1.4'
    'N' 'N' 0.0061 0.0033
                         'International Tables Vol C Tables 4.2.6.8 and 6.1.1.4'
    'O' 'O' 0.0106 0.0060
                         'International Tables Vol C Tables 4.2.6.8 and 6.1.1.4'
    'Cl' 'Cl' 0.1484 0.1585
                         'International Tables Vol C Tables 4.2.6.8 and 6.1.1.4'
_computing_data_collection     'SMART (Bruker, 2001)'
_computing_cell_refinement     'SAINT (Bruker, 2001)'
_computing_data_reduction     'SAINT (Bruker, 2001)'
_computing_structure_solution     'SHELXS97 (Sheldrick, 2008)'
_computing_structure_refinement     'SHELXL97 (Sheldrick, 2008)'
_computing_molecular_graphics     'PLATON (Spek, 2003)'
_computing_publication_material
                         'SHELXL97 (Sheldrick, 2008) and PARST (Nardelli, 1995)'
loop_
    _atom_site_type_symbol
    _atom_site_label
    _atom_site_fract_x
    _atom_site_fract_y
    _atom_site_fract_z
    _atom_site_U_iso_or_equiv
    _atom_site_adp_type
    _atom_site_calc_flag
    _atom_site_refinement_flags
    _atom_site_occupancy
    _atom_site_disorder_assembly
    _atom_site_disorder_group
    C C1 0.39999(14) 0.21740(10) 0.26025(16) 0.0441(4) Uani d . 1 . .
    C C2 0.47545(14) 0.14014(10) 0.28375(16) 0.0432(4) Uani d . 1 . .
    H H2 0.5027 0.1400 0.3757 0.052 Uiso calc R 1 . .
    C C3 0.57576(15) 0.16160(10) 0.19396(17) 0.0451(4) Uani d . 1 . .
    C C4 0.26874(15) 0.20376(11) 0.2506(2) 0.0498(4) Uani d . 1 . .
    H H4A 0.2523 0.1668 0.1771 0.060 Uiso calc R 1 . .
    H H4B 0.2414 0.1772 0.3310 0.060 Uiso calc R 1 . .
    C C5 0.2264(2) 0.33753(12) 0.3408(2) 0.0643(6) Uani d . 1 . .
    H H5A 0.2049 0.3109 0.4233 0.077 Uiso calc R 1 . .
    H H5B 0.1784 0.3866 0.3301 0.077 Uiso calc R 1 . .
    C C6 0.3552(2) 0.36245(12) 0.3452(3) 0.0666(6) Uani d . 1 . .
    H H6A 0.3773 0.3897 0.2633 0.080 Uiso calc R 1 . .
    H H6B 0.3691 0.4005 0.4179 0.080 Uiso calc R 1 . .
    C C7 0.42530(17) 0.28489(11) 0.36367(19) 0.0516(4) Uani d . 1 . .
    C C8 0.08128(17) 0.26456(16) 0.2160(2) 0.0703(6) Uani d . 1 . .
    H H8A 0.0523 0.2374 0.2939 0.106 Uiso calc R 1 . .
    H H8B 0.0692 0.2295 0.1405 0.106 Uiso calc R 1 . .
    H H8C 0.0404 0.3160 0.2035 0.106 Uiso calc R 1 . .
    C C9 0.42089(13) 0.05732(10) 0.25237(16) 0.0422(3) Uani d . 1 . .
    C C10 0.40319(16) 0.03083(11) 0.12336(18) 0.0510(4) Uani d . 1 . .
    H H10 0.4296 0.0634 0.0535 0.061 Uiso calc R 1 . .
    C C11 0.34703(17) -0.04313(12) 0.0970(2) 0.0567(5) Uani d . 1 . .
    H H11 0.3365 -0.0596 0.0096 0.068 Uiso calc R 1 . .
    C C12 0.30606(15) -0.09324(11) 0.1981(2) 0.0535(4) Uani d . 1 . .
    C C13 0.32650(18) -0.06790(12) 0.3258(2) 0.0590(5) Uani d . 1 . .
    H H13 0.3018 -0.1012 0.3955 0.071 Uiso calc R 1 . .
    C C14 0.38319(16) 0.00627(11) 0.35339(18) 0.0520(4) Uani d . 1 . .
    H H14 0.3959 0.0217 0.4409 0.062 Uiso calc R 1 . .
    C C15 0.2395(2) -0.17151(13) 0.1691(3) 0.0755(7) Uani d . 1 . .
    H H15A 0.2165 -0.1972 0.2507 0.113 Uiso calc R 1 . .
    H H15B 0.2882 -0.2090 0.1199 0.113 Uiso calc R 1 . .
    H H15C 0.1713 -0.1584 0.1180 0.113 Uiso calc R 1 . .
    C C16 0.69030(15) 0.12007(10) 0.19526(18) 0.0453(4) Uani d . 1 . .
    C C17 0.77102(16) 0.13329(12) 0.09496(19) 0.0522(4) Uani d . 1 . .
    H H17 0.7506 0.1654 0.0221 0.063 Uiso calc R 1 . .
    C C18 0.88106(17) 0.09925(12) 0.1024(2) 0.0559(4) Uani d . 1 . .
    H H18 0.9347 0.1079 0.0347 0.067 Uiso calc R 1 . .
    C C19 0.91083(15) 0.05239(11) 0.2108(2) 0.0526(4) Uani d . 1 . .
    C C20 0.83202(17) 0.03571(11) 0.30978(19) 0.0559(5) Uani d . 1 . .
    H H20 0.8526 0.0022 0.3810 0.067 Uiso calc R 1 . .
    C C21 0.72139(17) 0.06986(12) 0.30132(19) 0.0527(4) Uani d . 1 . .
    H H21 0.6671 0.0590 0.3676 0.063 Uiso calc R 1 . .
    N N1 0.55545(14) 0.22078(9) 0.11384(15) 0.0530(4) Uani d . 1 . .
    N N2 0.20607(14) 0.28110(9) 0.23159(16) 0.0548(4) Uani d . 1 . .
    O O1 0.44115(11) 0.25059(8) 0.13460(12) 0.0552(3) Uani d . 1 . .
    O O2 0.49219(14) 0.27449(9) 0.45270(15) 0.0714(4) Uani d . 1 . .
    Cl Cl1 1.05097(4) 0.01181(4) 0.22360(6) 0.07411(18) Uani d . 1 . .
loop_
    _atom_site_aniso_label
    _atom_site_aniso_U_11
    _atom_site_aniso_U_22
    _atom_site_aniso_U_33
    _atom_site_aniso_U_12
    _atom_site_aniso_U_13
    _atom_site_aniso_U_23
    C1 0.0457(8) 0.0424(8) 0.0441(9) 0.0017(7) 0.0011(7) 0.0028(6)
    C2 0.0438(8) 0.0449(8) 0.0410(8) 0.0035(6) -0.0025(7) 0.0023(7)
    C3 0.0428(8) 0.0451(8) 0.0476(9) -0.0007(7) -0.0009(7) -0.0016(7)
    C4 0.0457(8) 0.0503(9) 0.0532(10) 0.0026(7) -0.0022(8) 0.0016(8)
    C5 0.0689(13) 0.0495(10) 0.0744(14) 0.0179(9) 0.0117(11) 0.0037(9)
    C6 0.0768(14) 0.0425(9) 0.0805(14) 0.0026(9) 0.0013(12) -0.0085(9)
    C7 0.0498(10) 0.0469(9) 0.0580(10) -0.0047(7) 0.0042(9) 0.0014(8)
    C8 0.0503(10) 0.0856(14) 0.0751(13) 0.0143(10) 0.0057(10) 0.0159(12)
    C9 0.0379(7) 0.0420(8) 0.0467(9) 0.0046(6) 0.0004(7) 0.0029(6)
    C10 0.0549(10) 0.0498(9) 0.0482(9) 0.0000(8) 0.0031(8) 0.0028(7)
    C11 0.0554(10) 0.0553(11) 0.0595(11) 0.0033(8) -0.0044(9) -0.0067(9)
    C12 0.0407(8) 0.0428(9) 0.0769(13) 0.0073(7) -0.0018(9) -0.0003(8)
    C13 0.0582(11) 0.0477(9) 0.0710(13) 0.0022(9) 0.0080(9) 0.0151(9)
    C14 0.0563(10) 0.0509(9) 0.0489(9) 0.0031(8) 0.0013(8) 0.0037(8)
    C15 0.0590(12) 0.0509(11) 0.116(2) -0.0032(9) -0.0063(13) -0.0041(12)
    C16 0.0425(8) 0.0422(8) 0.0510(9) -0.0008(7) -0.0021(7) -0.0060(7)
    C17 0.0485(9) 0.0548(10) 0.0534(10) 0.0006(8) 0.0014(8) 0.0024(8)
    C18 0.0465(9) 0.0619(11) 0.0594(11) 0.0015(8) 0.0070(9) -0.0020(9)
    C19 0.0428(8) 0.0517(9) 0.0634(11) 0.0056(7) -0.0035(8) -0.0114(8)
    C20 0.0586(11) 0.0551(10) 0.0541(10) 0.0111(8) -0.0027(9) 0.0004(8)
    C21 0.0505(9) 0.0547(10) 0.0527(10) 0.0035(8) 0.0059(8) 0.0000(8)
    N1 0.0471(8) 0.0580(9) 0.0540(8) 0.0063(7) 0.0061(7) 0.0053(7)
    N2 0.0495(8) 0.0569(9) 0.0580(9) 0.0087(7) 0.0036(7) 0.0104(7)
    O1 0.0519(7) 0.0619(7) 0.0519(6) 0.0132(6) 0.0056(6) 0.0146(6)
    O2 0.0826(11) 0.0639(9) 0.0678(9) -0.0015(8) -0.0190(8) -0.0105(7)
    Cl1 0.0503(3) 0.0879(4) 0.0841(4) 0.0210(2) -0.0020(2) -0.0061(3)
_geom_special_details
;
 All esds (except the esd in the dihedral angle between two l.s. planes)
 are estimated using the full covariance matrix.  The cell esds are taken
 into account individually in the estimation of esds in distances, angles
 and torsion angles; correlations between esds in cell parameters are only
 used when they are defined by crystal symmetry.  An approximate (isotropic)
 treatment of cell esds is used for estimating esds involving l.s. planes.
;
loop_
    _geom_bond_atom_site_label_1
    _geom_bond_atom_site_label_2
    _geom_bond_site_symmetry_2
    _geom_bond_distance
    _geom_bond_publ_flag
    C1 O1 . 1.456(2) ?
    C1 C4 . 1.523(2) ?
    C1 C2 . 1.534(2) ?
    C1 C7 . 1.536(2) ?
    C2 C3 . 1.505(2) ?
    C2 C9 . 1.507(2) ?
    C2 H2 . 0.98 ?
    C3 N1 . 1.272(2) ?
    C3 C16 . 1.473(2) ?
    C4 N2 . 1.451(2) ?
    C4 H4A . 0.97 ?
    C4 H4B . 0.97 ?
    C5 N2 . 1.448(3) ?
    C5 C6 . 1.530(3) ?
    C5 H5A . 0.97 ?
    C5 H5B . 0.97 ?
    C6 C7 . 1.497(3) ?
    C6 H6A . 0.97 ?
    C6 H6B . 0.97 ?
    C7 O2 . 1.194(2) ?
    C8 N2 . 1.463(3) ?
    C8 H8A . 0.96 ?
    C8 H8B . 0.96 ?
    C8 H8C . 0.96 ?
    C9 C14 . 1.380(2) ?
    C9 C10 . 1.386(2) ?
    C10 C11 . 1.380(3) ?
    C10 H10 . 0.93 ?
    C11 C12 . 1.384(3) ?
    C11 H11 . 0.93 ?
    C12 C13 . 1.374(3) ?
    C12 C15 . 1.503(3) ?
    C13 C14 . 1.389(3) ?
    C13 H13 . 0.93 ?
    C14 H14 . 0.93 ?
    C15 H15A . 0.96 ?
    C15 H15B . 0.96 ?
    C15 H15C . 0.96 ?
    C16 C17 . 1.388(3) ?
    C16 C21 . 1.389(3) ?
    C17 C18 . 1.377(3) ?
    C17 H17 . 0.93 ?
    C18 C19 . 1.373(3) ?
    C18 H18 . 0.93 ?
    C19 C20 . 1.374(3) ?
    C19 Cl1 . 1.7386(17) ?
    C20 C21 . 1.385(3) ?
    C20 H20 . 0.93 ?
    C21 H21 . 0.93 ?
    N1 O1 . 1.411(2) ?
loop_
    _geom_angle_atom_site_label_1
    _geom_angle_atom_site_label_2
    _geom_angle_atom_site_label_3
    _geom_angle_site_symmetry_1
    _geom_angle_site_symmetry_3
    _geom_angle
    _geom_angle_publ_flag
    O1 C1 C4 . . 108.48(14) ?
    O1 C1 C2 . . 104.50(13) ?
    C4 C1 C2 . . 116.71(14) ?
    O1 C1 C7 . . 105.78(13) ?
    C4 C1 C7 . . 109.40(14) ?
    C2 C1 C7 . . 111.27(14) ?
    C3 C2 C9 . . 113.17(14) ?
    C3 C2 C1 . . 98.68(13) ?
    C9 C2 C1 . . 116.88(13) ?
    C3 C2 H2 . . 109.2 ?
    C9 C2 H2 . . 109.2 ?
    C1 C2 H2 . . 109.2 ?
    N1 C3 C16 . . 120.60(16) ?
    N1 C3 C2 . . 114.59(15) ?
    C16 C3 C2 . . 124.81(14) ?
    N2 C4 C1 . . 111.92(15) ?
    N2 C4 H4A . . 109.2 ?
    C1 C4 H4A . . 109.2 ?
    N2 C4 H4B . . 109.2 ?
    C1 C4 H4B . . 109.2 ?
    H4A C4 H4B . . 107.9 ?
    N2 C5 C6 . . 110.03(17) ?
    N2 C5 H5A . . 109.7 ?
    C6 C5 H5A . . 109.7 ?
    N2 C5 H5B . . 109.7 ?
    C6 C5 H5B . . 109.7 ?
    H5A C5 H5B . . 108.2 ?
    C7 C6 C5 . . 107.56(16) ?
    C7 C6 H6A . . 110.2 ?
    C5 C6 H6A . . 110.2 ?
    C7 C6 H6B . . 110.2 ?
    C5 C6 H6B . . 110.2 ?
    H6A C6 H6B . . 108.5 ?
    O2 C7 C6 . . 123.75(19) ?
    O2 C7 C1 . . 122.32(16) ?
    C6 C7 C1 . . 113.88(17) ?
    N2 C8 H8A . . 109.5 ?
    N2 C8 H8B . . 109.5 ?
    H8A C8 H8B . . 109.5 ?
    N2 C8 H8C . . 109.5 ?
    H8A C8 H8C . . 109.5 ?
    H8B C8 H8C . . 109.5 ?
    C14 C9 C10 . . 117.78(16) ?
    C14 C9 C2 . . 120.12(15) ?
    C10 C9 C2 . . 122.07(15) ?
    C11 C10 C9 . . 121.03(17) ?
    C11 C10 H10 . . 119.5 ?
    C9 C10 H10 . . 119.5 ?
    C10 C11 C12 . . 121.29(19) ?
    C10 C11 H11 . . 119.4 ?
    C12 C11 H11 . . 119.4 ?
    C13 C12 C11 . . 117.52(17) ?
    C13 C12 C15 . . 121.3(2) ?
    C11 C12 C15 . . 121.2(2) ?
    C12 C13 C14 . . 121.60(18) ?
    C12 C13 H13 . . 119.2 ?
    C14 C13 H13 . . 119.2 ?
    C9 C14 C13 . . 120.73(17) ?
    C9 C14 H14 . . 119.6 ?
    C13 C14 H14 . . 119.6 ?
    C12 C15 H15A . . 109.5 ?
    C12 C15 H15B . . 109.5 ?
    H15A C15 H15B . . 109.5 ?
    C12 C15 H15C . . 109.5 ?
    H15A C15 H15C . . 109.5 ?
    H15B C15 H15C . . 109.5 ?
    C17 C16 C21 . . 118.79(16) ?
    C17 C16 C3 . . 121.15(16) ?
    C21 C16 C3 . . 119.99(16) ?
    C18 C17 C16 . . 120.60(18) ?
    C18 C17 H17 . . 119.7 ?
    C16 C17 H17 . . 119.7 ?
    C19 C18 C17 . . 119.33(18) ?
    C19 C18 H18 . . 120.3 ?
    C17 C18 H18 . . 120.3 ?
    C18 C19 C20 . . 121.66(16) ?
    C18 C19 Cl1 . . 119.72(15) ?
    C20 C19 Cl1 . . 118.62(15) ?
    C19 C20 C21 . . 118.62(17) ?
    C19 C20 H20 . . 120.7 ?
    C21 C20 H20 . . 120.7 ?
    C20 C21 C16 . . 120.92(17) ?
    C20 C21 H21 . . 119.5 ?
    C16 C21 H21 . . 119.5 ?
    C3 N1 O1 . . 109.30(14) ?
    C5 N2 C4 . . 111.01(15) ?
    C5 N2 C8 . . 110.72(16) ?
    C4 N2 C8 . . 109.97(16) ?
    N1 O1 C1 . . 107.77(12) ?
loop_
    _geom_torsion_atom_site_label_1
    _geom_torsion_atom_site_label_2
    _geom_torsion_atom_site_label_3
    _geom_torsion_atom_site_label_4
    _geom_torsion_site_symmetry_1
    _geom_torsion_site_symmetry_2
    _geom_torsion_site_symmetry_3
    _geom_torsion_site_symmetry_4
    _geom_torsion
    _geom_torsion_publ_flag
    O1 C1 C2 C3 . . . . 20.69(15) ?
    C4 C1 C2 C3 . . . . 140.47(15) ?
    C7 C1 C2 C3 . . . . -93.02(15) ?
    O1 C1 C2 C9 . . . . -100.88(16) ?
    C4 C1 C2 C9 . . . . 18.9(2) ?
    C7 C1 C2 C9 . . . . 145.41(15) ?
    C9 C2 C3 N1 . . . . 110.31(17) ?
    C1 C2 C3 N1 . . . . -13.93(19) ?
    C9 C2 C3 C16 . . . . -70.2(2) ?
    C1 C2 C3 C16 . . . . 165.53(15) ?
    O1 C1 C4 N2 . . . . -63.77(19) ?
    C2 C1 C4 N2 . . . . 178.61(15) ?
    C7 C1 C4 N2 . . . . 51.2(2) ?
    N2 C5 C6 C7 . . . . -60.1(2) ?
    C5 C6 C7 O2 . . . . -123.4(2) ?
    C5 C6 C7 C1 . . . . 54.2(2) ?
    O1 C1 C7 O2 . . . . -115.9(2) ?
    C4 C1 C7 O2 . . . . 127.43(19) ?
    C2 C1 C7 O2 . . . . -3.0(2) ?
    O1 C1 C7 C6 . . . . 66.42(19) ?
    C4 C1 C7 C6 . . . . -50.2(2) ?
    C2 C1 C7 C6 . . . . 179.33(16) ?
    C3 C2 C9 C14 . . . . 141.75(16) ?
    C1 C2 C9 C14 . . . . -104.61(18) ?
    C3 C2 C9 C10 . . . . -40.4(2) ?
    C1 C2 C9 C10 . . . . 73.2(2) ?
    C14 C9 C10 C11 . . . . 1.6(3) ?
    C2 C9 C10 C11 . . . . -176.26(16) ?
    C9 C10 C11 C12 . . . . 0.3(3) ?
    C10 C11 C12 C13 . . . . -2.0(3) ?
    C10 C11 C12 C15 . . . . 176.79(18) ?
    C11 C12 C13 C14 . . . . 1.8(3) ?
    C15 C12 C13 C14 . . . . -176.97(18) ?
    C10 C9 C14 C13 . . . . -1.8(3) ?
    C2 C9 C14 C13 . . . . 176.12(16) ?
    C12 C13 C14 C9 . . . . 0.1(3) ?
    N1 C3 C16 C17 . . . . -11.9(3) ?
    C2 C3 C16 C17 . . . . 168.66(16) ?
    N1 C3 C16 C21 . . . . 164.90(17) ?
    C2 C3 C16 C21 . . . . -14.5(3) ?
    C21 C16 C17 C18 . . . . -1.9(3) ?
    C3 C16 C17 C18 . . . . 174.95(17) ?
    C16 C17 C18 C19 . . . . -0.5(3) ?
    C17 C18 C19 C20 . . . . 2.7(3) ?
    C17 C18 C19 Cl1 . . . . -178.00(15) ?
    C18 C19 C20 C21 . . . . -2.4(3) ?
    Cl1 C19 C20 C21 . . . . 178.29(14) ?
    C19 C20 C21 C16 . . . . -0.1(3) ?
    C17 C16 C21 C20 . . . . 2.2(3) ?
    C3 C16 C21 C20 . . . . -174.70(17) ?
    C16 C3 N1 O1 . . . . -178.78(14) ?
    C2 C3 N1 O1 . . . . 0.7(2) ?
    C6 C5 N2 C4 . . . . 64.4(2) ?
    C6 C5 N2 C8 . . . . -173.13(17) ?
    C1 C4 N2 C5 . . . . -60.1(2) ?
    C1 C4 N2 C8 . . . . 177.08(16) ?
    C3 N1 O1 C1 . . . . 14.11(18) ?
    C4 C1 O1 N1 . . . . -147.46(14) ?
    C2 C1 O1 N1 . . . . -22.29(16) ?
    C7 C1 O1 N1 . . . . 95.25(15) ?
data_global
_journal_date_recd_electronic     2007-12-10
_journal_date_accepted     2007-12-29
_journal_name_full     'Acta Crystallographica, Section E'
_journal_year     2008
_journal_volume     64
_journal_issue      2
_journal_page_first     o398
_journal_page_last     o398
_journal_paper_category     QO
_journal_coeditor_code     CI2543
_publ_contact_author_name     'Professor D. Velmurugan'
_publ_contact_author_address
;
Centre of Advanced Study in Crystallography and Biophysics
University of Madras
Guindy Campus
Chennai - 600 025
India
;
_publ_contact_author_email     d_velu@yahoo.com
_publ_contact_author_fax     '+914422300122'
_publ_contact_author_phone     '+914422300122'
_publ_section_title
;\
3-(4-Chlorophenyl)-7-methyl-4-(4-methylphenyl)-1-oxa-2,7-diazaspiro[4.5]dec-2-\
en-10-one
;
loop_
    _publ_author_name
    _publ_author_address
    'D. Gayathri'
;     Centre of Advanced Study in Crystallography and Biophysics
      University of Madras
      Guindy Campus
      Chennai 600 025
      India
;
    'D. Velmurugan'
;     Centre of Advanced Study in Crystallography and Biophysics
      University of Madras
      Guindy Campus
      Chennai 600 025
      India
;
    'R. Ranjith Kumar'
;     Department of Organic Chemistry
      School of Chemistry
      Madurai Kamaraj University
      Madurai 625 021
      India
;
    'S. Perumal'
;     Department of Organic Chemistry
      School of Chemistry
      Madurai Kamaraj University
      Madurai 625 021
      India
;
    'K. Ravikumar'
;     Laboratory of X-ray Crystallography
      Indian Institute of Chemical Technology
      Hyderabad 500 007
      India
;
