# Supplementary material for: 3-(4-Chloro­phen­yl)-7-methyl-4-(4-methyl­phen­yl)-1-oxa-2,7-diaza­spiro­[4.5]dec-2-en-10-one
Source: Acta Crystallogr Sect E Struct Rep Online. 2008 Jan 9;64(Pt 2):o398. doi: 10.1107/S1600536807068717 (PMC2960192; doi:10.1107/S1600536807068717)
Supplement: Supplementary file 2 [file e-64-0o398-Isup2.hkl]

#
# h,k,l, Fc-squared, Fo-squared, sigma(Fo-squared) and status flag
#
data_I
_shelx_title ' AA68 in P2(1)2(1)2(1)'
_shelx_refln_list_code          4
_shelx_F_calc_maximum      265.71
_exptl_crystal_F_000       776.00
_reflns_d_resolution_high  0.7564
 
loop_
 _symmetry_equiv_pos_as_xyz
 'x, y, z'
 '-x+1/2, -y, z+1/2'
 '-x, y+1/2, -z+1/2'
 'x+1/2, -y+1/2, -z'
 
_cell_length_a    11.4585
_cell_length_b    16.1132
_cell_length_c    10.1038
_cell_angle_alpha  90.000
_cell_angle_beta   90.000
_cell_angle_gamma  90.000
 
_shelx_F_squared_multiplier     1.000
 
loop_
 _refln_index_h
 _refln_index_k
 _refln_index_l
 _refln_F_squared_calc
 _refln_F_squared_meas
 _refln_F_squared_sigma
 _refln_observed_status
   2   0   0      114.99      147.54      4.39 o
   4   0   0       91.11      107.90      3.10 o
   6   0   0     3727.32     4251.16     65.86 o
  10   0   0       36.89       37.18      3.10 o
  12   0   0        0.60        0.00      1.77 o
  14   0   0        4.28        7.53      2.66 o
   1   1   0        2.55        3.09      0.26 o
   2   1   0      262.04      255.88      2.84 o
   3   1   0     4534.33     4968.68     47.23 o
   4   1   0     2441.55     2673.77     25.96 o
   5   1   0      899.87      961.06     10.17 o
   6   1   0      742.67      903.49      9.76 o
   7   1   0      483.52      484.11      7.21 o
   8   1   0        7.10        6.72      1.15 o
   9   1   0       38.55       43.27      2.20 o
  10   1   0      161.79      140.54      3.84 o
  11   1   0       11.30       10.89      1.57 o
  12   1   0        1.16        1.88      1.25 o
  13   1   0        3.80        2.06      1.54 o
  14   1   0       55.45       58.56      3.53 o
   0   2   0      158.54      187.56      4.39 o
   1   2   0       27.30       45.53      0.77 o
   2   2   0       65.37       65.67      1.04 o
   3   2   0     1654.63     1792.04     15.91 o
   4   2   0     6071.07     6738.26     63.94 o
   5   2   0      190.33      227.64      3.23 o
   6   2   0      654.93      820.14      9.10 o
   7   2   0      906.64      997.91     10.94 o
   8   2   0       58.39       47.75      2.17 o
   9   2   0      103.30       91.09      2.99 o
  10   2   0       68.11       58.58      2.51 o
  11   2   0        0.08        0.00      1.00 o
  12   2   0       27.24       31.50      2.72 o
  13   2   0        5.52        4.29      1.39 o
  14   2   0       39.24       40.13      2.97 o
   1   3   0     6679.07     7297.77     62.72 o
   2   3   0      136.66      135.03      2.57 o
   3   3   0     9605.45    10404.80     89.20 o
   4   3   0     1737.82     2086.02     18.63 o
   5   3   0      934.96     1013.49     10.75 o
   6   3   0      800.24      834.24      9.28 o
   7   3   0      261.80      259.09      5.02 o
   8   3   0       83.28       76.93      2.83 o
   9   3   0       48.41       51.21      2.42 o
  10   3   0       20.29       23.24      1.88 o
  11   3   0       36.03       34.55      2.26 o
  12   3   0        5.85        7.72      1.57 o
  13   3   0      150.71      159.56      7.67 o
  14   3   0       12.81       11.90      2.63 o
   0   4   0     8762.98     9251.84    112.25 o
   1   4   0     3713.43     4018.30     34.82 o
   2   4   0    15378.47    17202.36    147.13 o
   3   4   0     3259.71     3609.64     31.57 o
   4   4   0      305.48      337.02      3.77 o
   5   4   0      191.79      196.90      2.59 o
   6   4   0      969.24     1029.23      9.97 o
   7   4   0      234.55      239.96      4.24 o
   8   4   0      743.81      776.93     10.74 o
   9   4   0       60.62       61.07      2.90 o
  10   4   0      148.23      135.30      3.76 o
  11   4   0        6.68        5.83      1.90 o
  12   4   0        4.84        3.97      1.39 o
  13   4   0        0.21       -0.66      1.39 o
  14   4   0        0.60        1.10      1.58 o
   1   5   0     1987.46     2197.73     19.50 o
   2   5   0      102.02      105.87      1.61 o
   3   5   0      337.73      308.59      3.54 o
   4   5   0     2189.26     2488.12     24.28 o
   5   5   0      152.17      157.93      2.41 o
   6   5   0      200.80      221.50      2.98 o
   7   5   0      553.48      548.71     16.76 o
   8   5   0      385.73      394.95      6.59 o
   9   5   0      340.00      306.97      5.88 o
  10   5   0      167.52      155.60      4.08 o
  11   5   0        5.30        4.83      1.47 o
  12   5   0       48.95       43.70      2.73 o
  13   5   0        4.52        4.96      1.70 o
  14   5   0        6.35        5.29      1.99 o
   0   6   0       50.47       52.51      1.45 o
   1   6   0      142.18      135.28      1.95 o
   2   6   0       59.72       52.99      1.22 o
   3   6   0      903.87      999.74      9.60 o
   4   6   0      445.17      533.06      5.67 o
   5   6   0      435.58      454.71      5.06 o
   6   6   0      126.05      120.16      2.62 o
   7   6   0      466.16      476.68      6.38 o
   8   6   0      191.37      203.94      4.39 o
   9   6   0      662.24      620.08      9.48 o
  10   6   0      276.99      304.54      6.03 o
  11   6   0       48.03       45.12      2.65 o
  12   6   0       25.00       22.02      2.20 o
  13   6   0        0.19        0.63      1.57 o
  14   6   0       15.48       12.60      5.02 o
   1   7   0      143.82      193.13      2.55 o
   2   7   0        0.06        4.83      1.09 o
   3   7   0     2217.80     2259.07     20.48 o
   4   7   0      708.31      771.46      7.89 o
   5   7   0     1627.78     1732.56     17.72 o
   6   7   0       10.74       11.47      0.89 o
   7   7   0      249.33      234.69      3.97 o
   8   7   0      207.59      205.78      3.79 o
   9   7   0       71.84       55.87      2.51 o
  10   7   0       33.33       29.75      2.10 o
  11   7   0       45.33       48.68      3.17 o
  12   7   0      145.53      139.31      4.46 o
  13   7   0       48.88       54.68      3.18 o
  14   7   0       18.49       23.00      3.99 o
   0   8   0      798.42      735.64     10.38 o
   1   8   0       54.82       70.37      1.48 o
   2   8   0     2578.97     2804.33     25.22 o
   3   8   0      417.62      467.20      5.25 o
   4   8   0       10.23       10.05      0.80 o
   5   8   0        0.60        0.55      0.57 o
   6   8   0       51.03       58.20      2.06 o
   7   8   0      106.53      108.69      3.40 o
   8   8   0       49.77       49.50      2.01 o
   9   8   0      180.21      173.36      4.39 o
  10   8   0       60.92       58.79      2.73 o
  11   8   0       63.98       61.22      5.07 o
  12   8   0      173.26      143.84      4.54 o
  13   8   0        3.60        1.19      1.52 o
  14   8   0       13.19       20.07      5.65 o
   1   9   0      113.35      128.91      2.34 o
   2   9   0      206.93      211.94      3.71 o
   3   9   0       36.80       34.71      1.96 o
   4   9   0      364.92      355.52      4.48 o
   5   9   0       96.60      103.75      2.17 o
   6   9   0       24.35       28.03      1.29 o
   7   9   0       26.53       21.83      1.99 o
   8   9   0       10.82       13.42      1.30 o
   9   9   0       13.24       14.00      1.63 o
  10   9   0       29.62       28.34      2.20 o
  11   9   0       16.46       13.99      1.84 o
  12   9   0       47.20       48.93      4.62 o
  13   9   0        1.38        2.10      1.74 o
   0  10   0      163.30      185.57      3.95 o
   1  10   0       86.16       78.15      2.10 o
   2  10   0       28.15       34.03      1.22 o
   3  10   0      206.42      214.37      3.24 o
   4  10   0       29.48       35.42      1.96 o
   5  10   0       27.99       31.97      1.54 o
   6  10   0        9.87        8.79      1.16 o
   7  10   0       10.81       12.80      1.33 o
   8  10   0        4.81        4.52      1.16 o
   9  10   0       18.19       21.15      1.88 o
  10  10   0        4.70        4.92      1.66 o
  11  10   0      137.44      122.52      4.82 o
  12  10   0      186.32      170.20      5.77 o
  13  10   0       82.80       94.28     10.66 o
   1  11   0      788.94      833.08      9.53 o
   2  11   0       51.85       58.07      1.69 o
   3  11   0       13.39       12.71      1.43 o
   4  11   0      201.84      176.88      3.03 o
   5  11   0      231.58      217.50      3.81 o
   6  11   0      213.29      204.28      4.39 o
   7  11   0      123.78      132.15      6.46 o
   8  11   0      119.68      110.59      3.36 o
   9  11   0        0.29       -0.05      1.22 o
  10  11   0       22.55       21.45      2.40 o
  11  11   0        2.22        4.27      1.74 o
  12  11   0        7.97        7.92      2.16 o
   0  12   0       57.68       63.96      2.48 o
   1  12   0      204.18      209.59      3.24 o
   2  12   0       35.33       36.71      1.61 o
   3  12   0       26.06       25.78      1.45 o
   4  12   0      107.02      106.78      3.02 o
   5  12   0       17.93       20.06      1.44 o
   6  12   0       22.61       27.07      1.99 o
   7  12   0      261.89      222.66      4.85 o
   8  12   0        6.65        7.91      1.39 o
   9  12   0       22.66       21.60      2.28 o
  10  12   0       43.49       46.51      3.12 o
  11  12   0        8.17        5.83      1.91 o
  12  12   0       31.57       25.70      3.00 o
   1  13   0        5.94        4.10      1.17 o
   2  13   0      121.51      103.45      3.70 o
   3  13   0       13.33       12.47      1.27 o
   4  13   0      240.77      223.45      5.22 o
   5  13   0       81.99       76.36      2.40 o
   6  13   0       67.87       60.50      3.62 o
   7  13   0       93.39       89.29      3.11 o
   8  13   0       30.36       27.25      2.07 o
   9  13   0        3.21        5.31      1.74 o
  10  13   0       11.24       10.26      2.61 o
  11  13   0       24.15       25.54      2.76 o
  12  13   0        9.12       15.05      4.39 o
   0  14   0      369.20      350.60      9.72 o
   1  14   0        6.26        6.21      1.32 o
   2  14   0       47.39       47.18      2.26 o
   3  14   0       65.77       57.72      2.48 o
   4  14   0       71.35       77.57      2.82 o
   5  14   0      113.19      106.08      3.89 o
   6  14   0        0.57        0.42      1.45 o
   7  14   0        0.12       -0.27      1.09 o
   8  14   0        1.34        1.73      1.25 o
   9  14   0       25.34       23.29      2.64 o
  10  14   0        0.64        0.00      1.88 o
  11  14   0        1.32        5.36      2.41 o
   1  15   0        1.53        2.82      1.25 o
   2  15   0        9.54       10.69      1.57 o
   3  15   0      136.89      135.57      4.10 o
   4  15   0       88.52       83.79      4.80 o
   5  15   0       25.07       28.71      2.20 o
   6  15   0      114.87      112.39      4.21 o
   7  15   0       38.46       36.91      3.55 o
   8  15   0        3.54        4.39      2.22 o
   9  15   0        5.15        1.88      2.51 o
  10  15   0       13.36       17.56      4.39 o
   0  16   0       51.37       61.80      3.99 o
   1  16   0        3.67        6.13      1.47 o
   2  16   0        0.19        0.16      1.25 o
   3  16   0        6.22        6.69      1.81 o
   4  16   0        6.23        8.14      2.03 o
   5  16   0        3.35        2.46      1.66 o
   6  16   0        8.82        6.33      2.82 o
   7  16   0       75.38       75.25      6.90 o
   8  16   0        0.46        4.32      1.96 o
   9  16   0       40.05       46.42      6.27 o
  10  16   0       17.81       16.31      4.39 o
   1  17   0        2.16        1.88      1.77 o
   2  17   0        0.10        1.25      1.77 o
   3  17   0        3.62        5.76      1.91 o
   4  17   0       15.11       16.54      2.28 o
   5  17   0        1.58        0.31      1.77 o
   6  17   0       10.42        7.21      2.22 o
   7  17   0        0.86        1.88      4.39 o
   8  17   0        0.34        4.11      2.41 o
   9  17   0       18.83       26.97      5.65 o
   0  18   0       92.37       92.84      7.53 o
   1  18   0        0.04       -0.31      1.77 o
   2  18   0        6.36       11.44      2.66 o
   3  18   0       52.74       58.41      4.20 o
   4  18   0        0.43        0.98      2.51 o
   5  18   0        0.18       -0.63      2.51 o
   6  18   0       35.87       41.40      5.65 o
   7  18   0        1.14        1.25      3.14 o
   8  18   0        4.24        3.14      3.14 o
   1  19   0        3.31        2.51      2.22 o
   2  19   0       36.56       40.58      3.99 o
   3  19   0       12.09       17.18      3.30 o
   4  19   0        1.33        5.19      2.41 o
   5  19   0        7.03        7.53      3.76 o
   6  19   0       42.20       54.57      6.90 o
   0  20   0        2.39        4.39      3.14 o
   1  20   0        5.72        3.14      3.45 o
   2  20   0        7.15        8.30      2.86 o
   3  20   0       70.25       88.27      5.77 o
   4  20   0        5.85       11.29      3.76 o
   1   0   1     6134.29     6672.97     57.56 o
   2   0   1      112.55      120.60      1.43 o
   3   0   1      992.04     1153.45     10.40 o
   4   0   1      494.49      514.40      5.11 o
   5   0   1       70.04       78.32      1.30 o
   6   0   1       49.94       47.27      1.88 o
   7   0   1       39.89       30.54      1.57 o
   8   0   1      191.54      183.17      3.99 o
   9   0   1       50.01       45.88      2.26 o
  10   0   1       47.89       54.10      2.51 o
  11   0   1      221.87      220.29      5.17 o
  12   0   1        2.60        2.67      1.32 o
  13   0   1       12.01       11.07      1.79 o
  14   0   1        4.14        3.76      1.88 o
 -14   1   1      100.16      103.15      4.23 o
 -13   1   1        3.43        3.01      1.52 o
 -12   1   1      174.93      165.43      5.93 o
 -11   1   1       44.52       39.95      2.42 o
 -10   1   1       29.63       30.86      1.88 o
  -9   1   1       82.08       71.56      2.73 o
  -8   1   1      591.54      574.73      9.89 o
  -7   1   1      129.87      120.05      2.82 o
  -6   1   1     1925.51     2109.29     21.12 o
  -5   1   1      955.87     1111.73     11.58 o
  -4   1   1     1789.89     1908.71     15.69 o
  -3   1   1     2307.79     2561.55     20.75 o
  -2   1   1     3836.21     4346.76     32.46 o
  -1   1   1      875.25      908.10      7.01 o
   0   1   1       13.54       10.63      0.32 o
   1   1   1      878.39      899.08     11.46 o
   2   1   1     3840.38     4313.99     46.01 o
   3   1   1     2310.16     2565.12     24.79 o
   4   1   1     1779.29     1898.82     18.83 o
   5   1   1      955.62     1112.19     11.58 o
   6   1   1     1913.41     2098.05     21.17 o
   7   1   1      130.46      126.21      3.71 o
   8   1   1      587.99      585.93      9.78 o
   9   1   1       82.25       75.64      3.37 o
  10   1   1       29.75       31.44      2.44 o
  11   1   1       44.34       40.76      2.42 o
  12   1   1      175.41      170.12      4.69 o
  13   1   1        3.39        2.88      1.47 o
  14   1   1      100.25      104.68      4.23 o
 -14   2   1        8.25        6.95      1.95 o
 -13   2   1        5.90        4.34      1.52 o
 -12   2   1        3.90        4.16      2.35 o
 -11   2   1      147.89      133.57      3.91 o
 -10   2   1       13.68       14.79      1.63 o
  -9   2   1      733.19      721.16     10.34 o
  -8   2   1       31.00       32.28      2.54 o
  -7   2   1      151.68      133.99      2.55 o
  -6   2   1      884.35      983.36     10.63 o
  -5   2   1      508.50      572.23      6.43 o
  -4   2   1      189.62      196.45      2.41 o
  -3   2   1     6191.81     6733.35     53.77 o
  -2   2   1     3931.33     4299.53     34.34 o
  -1   2   1     6422.47     7169.82     56.88 o
   0   2   1     3315.84     3570.49     43.79 o
   1   2   1     6438.69     7044.60     66.97 o
   2   2   1     3925.69     4261.09     40.66 o
   3   2   1     6192.43     6729.06     77.12 o
   4   2   1      189.49      199.84      2.44 o
   5   2   1      508.00      560.62      5.80 o
   6   2   1      886.64      980.54     10.69 o
   7   2   1      152.93      136.86      2.83 o
   8   2   1       30.88       36.17      1.88 o
   9   2   1      732.76      705.77     10.27 o
  10   2   1       13.65       13.11      1.63 o
  11   2   1      147.46      128.47      4.44 o
  12   2   1        3.96        4.01      1.39 o
  13   2   1        5.95        6.63      1.64 o
  14   2   1        8.22        6.71      1.95 o
 -14   3   1       20.75       19.50      2.42 o
 -13   3   1       10.43       14.59      1.95 o
 -12   3   1       26.52       27.00      2.26 o
 -11   3   1       27.62       25.70      2.20 o
 -10   3   1      441.10      431.40      7.52 o
  -9   3   1      383.25      393.16      6.59 o
  -8   3   1      186.07      179.18      3.91 o
  -7   3   1       10.41       11.44      1.21 o
  -6   3   1     2266.73     2499.28     24.89 o
  -5   3   1       97.00      107.05      1.68 o
  -4   3   1      290.25      289.32      3.25 o
  -3   3   1      863.66      896.32      8.42 o
  -2   3   1     1445.57     1644.45     14.54 o
  -1   3   1    15910.32    18088.61    143.21 o
   0   3   1       64.51       57.55      0.91 o
   1   3   1    15895.46    17865.89    167.95 o
   2   3   1     1449.67     1618.59     15.92 o
   3   3   1      861.95      891.12      9.18 o
   4   3   1      295.16      296.08      3.32 o
   5   3   1       98.10      105.63      1.72 o
   6   3   1     2266.28     2504.39     24.95 o
   7   3   1       10.62       11.60      0.91 o
   8   3   1      188.87      190.71      4.15 o
   9   3   1      382.12      373.26      6.80 o
  10   3   1      441.07      435.26      7.52 o
  11   3   1       27.91       23.21      2.10 o
  12   3   1       26.21       29.78      2.42 o
  13   3   1       10.35       10.24      1.84 o
  14   3   1       20.96       17.14      2.34 o
 -14   4   1       21.64       21.30      2.42 o
 -13   4   1       45.53       42.41      3.08 o
 -12   4   1        3.37        2.24      1.54 o
 -11   4   1        6.63        9.51      1.57 o
 -10   4   1       48.78       43.88      2.34 o
  -9   4   1      483.49      455.62      7.53 o
  -8   4   1       52.19       51.94      2.10 o
  -7   4   1       77.67       74.50      2.31 o
  -6   4   1      737.60      742.91      7.54 o
  -5   4   1     1496.39     1765.68     16.11 o
  -4   4   1       50.30       52.69      1.06 o
  -3   4   1       57.54       66.86      1.16 o
  -2   4   1      171.22      180.12      2.12 o
  -1   4   1     1613.83     1692.42     15.10 o
   0   4   1     4530.06     4998.22     43.22 o
   1   4   1     1610.05     1704.73     15.15 o
   2   4   1      172.95      177.75      2.26 o
   3   4   1       59.87       67.65      1.56 o
   4   4   1       50.43       50.73      1.27 o
   5   4   1     1497.33     1772.13     16.28 o
   6   4   1      738.81      751.75      7.65 o
   7   4   1       78.04       73.59      2.87 o
   8   4   1       53.03       54.16      2.26 o
   9   4   1      483.14      462.18      7.60 o
  10   4   1       48.28       44.89      2.51 o
  11   4   1        6.06        8.46      1.47 o
  12   4   1        3.42        2.72      1.39 o
  13   4   1       45.67       38.74      2.80 o
  14   4   1       21.70       21.52      2.58 o
 -14   5   1       51.03       53.51      3.28 o
 -13   5   1       40.47       44.25      2.82 o
 -12   5   1       36.96       35.38      2.42 o
 -11   5   1       51.66       51.96      2.73 o
 -10   5   1       68.05       66.66      2.82 o
  -9   5   1      388.61      374.49      6.59 o
  -8   5   1      614.59      613.48      8.93 o
  -7   5   1      168.00      167.70      4.12 o
  -6   5   1     1122.58     1106.65     10.67 o
  -5   5   1     2016.81     2119.10     19.19 o
  -4   5   1     2975.35     3261.94     26.68 o
  -3   5   1     2372.00     2571.94     21.23 o
  -2   5   1      222.89      208.43      2.32 o
  -1   5   1     1302.53     1345.08     12.12 o
   0   5   1       71.90       73.79      1.22 o
   1   5   1     1305.82     1328.52     12.12 o
   2   5   1      227.46      209.37      3.78 o
   3   5   1     2376.05     2600.45     25.18 o
   4   5   1     2972.18     3249.07     31.52 o
   5   5   1     2016.49     2120.52     19.36 o
   6   5   1     1116.70     1093.64     10.85 o
   7   5   1      168.42      161.05      4.34 o
   8   5   1      613.70      620.27      9.10 o
   9   5   1      389.52      379.88      7.79 o
  10   5   1       67.84       54.21      2.58 o
  11   5   1       51.81       48.82      3.71 o
  12   5   1       37.09       32.07      2.48 o
  13   5   1       40.29       40.15      2.89 o
  14   5   1       51.21       49.69      3.75 o
 -14   6   1        7.56        8.47      3.10 o
 -13   6   1       10.93       14.25      2.02 o
 -12   6   1       12.42       18.20      2.02 o
 -11   6   1      141.17      139.54      4.08 o
 -10   6   1       33.58       34.03      2.20 o
  -9   6   1      291.11      284.84      5.48 o
  -8   6   1       15.39       18.51      1.57 o
  -7   6   1      579.70      553.56     15.65 o
  -6   6   1      870.82      926.83      9.27 o
  -5   6   1     1187.91     1311.41     11.60 o
  -4   6   1      822.92      968.80      8.73 o
  -3   6   1        6.17        3.84      0.51 o
  -2   6   1      771.36      838.96      8.06 o
  -1   6   1     1190.83     1217.73     11.31 o
   0   6   1     1064.78     1087.78     10.15 o
   1   6   1     1185.59     1222.35     11.31 o
   2   6   1      774.73      830.96      8.92 o
   3   6   1        6.64        6.13      1.36 o
   4   6   1      824.97      972.83     10.42 o
   5   6   1     1188.90     1305.01     13.73 o
   6   6   1      873.01      911.75      9.31 o
   7   6   1      578.91      567.65      7.27 o
   8   6   1       15.25       16.08      1.57 o
   9   6   1      289.72      279.65      6.70 o
  10   6   1       33.42       37.24      2.34 o
  11   6   1      141.91      133.01      4.15 o
  12   6   1       12.51       18.05      2.17 o
  13   6   1       11.13       14.50      2.28 o
  14   6   1        7.50        5.16      2.86 o
 -14   7   1        4.76        5.98      3.76 o
 -13   7   1       21.41       24.46      2.42 o
 -12   7   1        2.88        4.38      1.54 o
 -11   7   1       55.60       53.93      2.82 o
 -10   7   1      177.85      156.15      4.16 o
  -9   7   1       17.27       16.47      1.72 o
  -8   7   1       10.96       10.23      1.25 o
  -7   7   1       32.32       30.24      1.46 o
  -6   7   1      146.22      141.78      2.41 o
  -5   7   1      134.72      144.52      2.21 o
  -4   7   1       22.56       19.02      0.79 o
  -3   7   1      609.06      658.45      6.22 o
  -2   7   1     2903.83     3329.71     29.44 o
  -1   7   1     1073.64     1154.89     10.88 o
   0   7   1      828.61      929.91      8.92 o
   1   7   1     1071.15     1145.28     10.84 o
   2   7   1     2906.82     3317.60     29.44 o
   3   7   1      604.01      643.95      7.52 o
   4   7   1       23.87       19.36      1.04 o
   5   7   1      133.24      138.44      2.61 o
   6   7   1      147.15      132.42      2.41 o
   7   7   1       32.85       30.60      1.61 o
   8   7   1       10.97        9.65      1.16 o
   9   7   1       17.45       15.03      2.63 o
  10   7   1      177.82      153.53      4.31 o
  11   7   1       55.08       55.26      2.89 o
  12   7   1        2.76        1.44      1.54 o
  13   7   1       21.57       28.16      2.65 o
  14   7   1        4.78        5.65      3.76 o
 -13   8   1       10.83        8.91      2.11 o
 -12   8   1       10.97        8.65      1.84 o
 -11   8   1       44.37       47.45      2.65 o
 -10   8   1       33.94       29.82      2.10 o
  -9   8   1       68.34       71.76      3.97 o
  -8   8   1      567.06      517.01      7.11 o
  -7   8   1      206.95      202.08      4.88 o
  -6   8   1       20.15       21.79      1.47 o
  -5   8   1        3.76        4.92      0.73 o
  -4   8   1       32.98       30.06      1.09 o
  -3   8   1       72.52       63.78      1.73 o
  -2   8   1      784.62      860.56      8.66 o
  -1   8   1       98.46       84.11      2.05 o
   0   8   1     1868.67     2087.31     18.99 o
   1   8   1       97.04       84.80      1.62 o
   2   8   1      785.83      866.80      8.61 o
   3   8   1       71.22       63.15      1.48 o
   4   8   1       32.99       30.19      1.33 o
   5   8   1        3.85        6.15      0.88 o
   6   8   1       20.72       23.45      1.27 o
   7   8   1      206.78      196.06      4.98 o
   8   8   1      567.23      530.45      7.38 o
   9   8   1       67.98       67.59      2.82 o
  10   8   1       33.73       28.51      2.16 o
  11   8   1       44.91       44.32      2.73 o
  12   8   1       10.91       12.15      1.84 o
  13   8   1       10.62       11.42      2.07 o
 -13   9   1       16.67       21.32      2.85 o
 -12   9   1        7.94        8.01      1.91 o
 -11   9   1        6.36        5.44      1.74 o
 -10   9   1       88.96       75.09      3.49 o
  -9   9   1        0.80        0.08      1.00 o
  -8   9   1      449.58      416.87      6.16 o
  -7   9   1      139.77      127.89      2.96 o
  -6   9   1      497.65      483.79      5.40 o
  -5   9   1      420.54      401.15      4.67 o
  -4   9   1      610.93      659.77      7.20 o
  -3   9   1      900.48      889.96      9.13 o
  -2   9   1      124.81      114.87      2.11 o
  -1   9   1      292.09      285.38      3.65 o
   0   9   1       55.77       49.59      1.32 o
   1   9   1      293.50      288.55      3.65 o
   2   9   1      124.36      112.87      2.03 o
   3   9   1      903.37      903.73      9.08 o
   4   9   1      613.24      667.11      7.96 o
   5   9   1      423.60      404.86      5.55 o
   6   9   1      493.86      482.21      8.42 o
   7   9   1      138.87      129.44      3.11 o
   8   9   1      448.99      419.23      7.49 o
   9   9   1        0.77        0.92      1.15 o
  10   9   1       88.78       84.09      3.28 o
  11   9   1        6.12        8.65      1.70 o
  12   9   1        7.90       13.26      2.02 o
  13   9   1       16.53       15.36      2.34 o
 -13  10   1        6.23        6.64      3.45 o
 -12  10   1       11.25       11.00      2.28 o
 -11  10   1       43.19       39.85      3.48 o
 -10  10   1       13.03       14.58      2.63 o
  -9  10   1      162.71      150.85      4.82 o
  -8  10   1       37.98       33.67      2.26 o
  -7  10   1       14.38       16.88      1.47 o
  -6  10   1       30.42       31.93      1.88 o
  -5  10   1        0.84        0.91      0.67 o
  -4  10   1       77.58       70.56      2.81 o
  -3  10   1      470.03      487.06      5.71 o
  -2  10   1       74.32       71.61      1.77 o
  -1  10   1      501.29      523.54      5.97 o
   0  10   1      782.95      828.28      8.48 o
   1  10   1      502.94      538.36      5.91 o
   2  10   1       75.82       69.27      1.74 o
   3  10   1      469.12      494.12      5.79 o
   4  10   1       77.61       78.25      2.15 o
   5  10   1        0.82        0.63      0.94 o
   6  10   1       29.78       29.65      1.88 o
   7  10   1       14.22       17.35      1.40 o
   8  10   1       38.33       34.29      1.90 o
   9  10   1      162.57      148.95      4.15 o
  10  10   1       13.05       16.05      1.95 o
  11  10   1       43.04       46.39      3.35 o
  12  10   1       11.35       14.34      2.16 o
  13  10   1        6.39       13.17      5.02 o
 -12  11   1        5.67        6.10      2.41 o
 -11  11   1        8.15        8.74      2.03 o
 -10  11   1        0.78        0.85      1.54 o
  -9  11   1        6.61        4.70      1.54 o
  -8  11   1       23.24       21.75      2.81 o
  -7  11   1       81.27       74.92      2.73 o
  -6  11   1       89.20       84.38      2.67 o
  -5  11   1      109.77      100.80      2.50 o
  -4  11   1      262.48      235.80      3.65 o
  -3  11   1       49.94       50.53      1.61 o
  -2  11   1      211.25      223.88      3.35 o
  -1  11   1      759.40      778.27     10.52 o
   0  11   1        0.20        0.87      0.70 o
   1  11   1      758.19      773.11     10.38 o
   2  11   1      210.06      221.78      3.81 o
   3  11   1       50.56       49.85      1.78 o
   4  11   1      263.33      238.66      4.09 o
   5  11   1      110.49       96.28      2.57 o
   6  11   1       89.10       82.64      5.06 o
   7  11   1       80.87       69.86      4.26 o
   8  11   1       23.74       19.93      1.61 o
   9  11   1        6.61        5.85      1.39 o
  10  11   1        0.82        1.81      1.39 o
  11  11   1        8.14        6.69      1.81 o
  12  11   1        5.72        5.11      2.11 o
 -12  12   1        4.06        4.08      2.22 o
 -11  12   1       25.96       27.03      3.55 o
 -10  12   1       32.21       31.50      5.02 o
  -9  12   1        4.56        6.14      1.54 o
  -8  12   1       13.91       16.93      1.70 o
  -7  12   1        2.91        3.39      1.12 o
  -6  12   1       71.34       67.24      2.12 o
  -5  12   1       40.67       37.25      1.57 o
  -4  12   1       45.61       40.95      1.92 o
  -3  12   1       56.26       48.67      1.84 o
  -2  12   1        5.45        8.00      1.12 o
  -1  12   1      142.92      131.42      5.30 o
   0  12   1       76.35       70.21      2.06 o
   1  12   1      143.61      131.14      2.86 o
   2  12   1        5.33        5.41      1.04 o
   3  12   1       56.20       50.46      1.96 o
   4  12   1       45.63       40.30      1.73 o
   5  12   1       40.41       34.99      1.78 o
   6  12   1       71.85       60.81      4.89 o
   7  12   1        2.95        2.30      1.58 o
   8  12   1       14.14       16.70      1.70 o
   9  12   1        4.39        4.51      3.13 o
  10  12   1       32.07       31.88      2.90 o
  11  12   1       25.90       26.66      2.90 o
  12  12   1        4.06        6.08      2.86 o
 -11  13   1       19.85       24.80      3.45 o
 -10  13   1        3.96        3.45      2.20 o
  -9  13   1        0.32        0.90      2.51 o
  -8  13   1       14.06       14.91      2.03 o
  -7  13   1       39.38       36.42      2.64 o
  -6  13   1       17.10       19.85      1.79 o
  -5  13   1       24.38       32.87      2.02 o
  -4  13   1      167.53      159.77      7.06 o
  -3  13   1      141.08      140.98      3.17 o
  -2  13   1      193.83      187.41      3.75 o
  -1  13   1       35.98       33.53      1.68 o
   0  13   1       35.91       27.99      1.55 o
   1  13   1       36.04       32.73      1.68 o
   2  13   1      194.46      187.26      3.68 o
   3  13   1      142.78      135.46      3.07 o
   4  13   1      166.76      167.26      5.98 o
   5  13   1       24.33       27.73      1.68 o
   6  13   1       17.13       23.25      2.03 o
   7  13   1       39.24       36.20      2.85 o
   8  13   1       14.11       13.50      1.75 o
   9  13   1        0.32       -0.75      1.36 o
  10  13   1        3.93        2.75      1.74 o
  11  13   1       19.83       20.31      2.64 o
 -11  14   1        4.31        3.14      3.14 o
 -10  14   1       45.59       52.06      6.27 o
  -9  14   1        9.46       14.43      3.76 o
  -8  14   1        6.45        5.37      2.51 o
  -7  14   1        4.82        6.61      1.74 o
  -6  14   1        1.18       -1.18      1.18 o
  -5  14   1       18.19       13.76      2.65 o
  -4  14   1      164.57      150.59      4.58 o
  -3  14   1       50.67       51.87      3.36 o
  -2  14   1      438.89      422.47      6.96 o
  -1  14   1      101.46       98.27      3.05 o
   0  14   1       59.87       60.23      2.51 o
   1  14   1      101.27       97.97      2.68 o
   2  14   1      440.42      409.49      7.45 o
   3  14   1       51.06       54.67      2.24 o
   4  14   1      164.87      156.58      3.53 o
   5  14   1       18.17       16.70      1.55 o
   6  14   1        1.25        3.55      1.45 o
   7  14   1        4.80        6.95      1.66 o
   8  14   1        6.20        5.66      1.52 o
   9  14   1        9.47       17.04      2.40 o
  10  14   1       45.69       53.45      3.62 o
  11  14   1        4.30        1.48      2.51 o
 -10  15   1        6.30        9.41      3.76 o
  -9  15   1        0.42        0.63      2.51 o
  -8  15   1        2.12        6.59      2.22 o
  -7  15   1        4.10        3.97      1.81 o
  -6  15   1        0.51        1.43      1.54 o
  -5  15   1        8.38        6.61      2.29 o
  -4  15   1       55.49       44.56      3.26 o
  -3  15   1       12.22       11.71      2.02 o
  -2  15   1       25.32       27.87      2.40 o
  -1  15   1      199.42      189.35      5.18 o
   0  15   1       26.78       26.95      3.25 o
   1  15   1      199.23      185.10      5.18 o
   2  15   1       25.20       26.59      2.44 o
   3  15   1       12.22       13.79      1.72 o
   4  15   1       55.43       45.86      2.51 o
   5  15   1        8.18       10.68      1.57 o
   6  15   1        0.56        0.69      1.29 o
   7  15   1        4.19        2.73      1.83 o
   8  15   1        2.14        6.43      1.57 o
   9  15   1        0.42       -0.72      1.54 o
  10  15   1        6.21        6.13      2.92 o
  -9  16   1        0.07       -2.51      2.51 o
  -8  16   1        5.62       10.78      3.76 o
  -7  16   1        1.37        2.20      1.54 o
  -6  16   1       39.25       38.15      4.39 o
  -5  16   1       37.84       39.77      5.24 o
  -4  16   1      180.72      186.47      5.55 o
  -3  16   1       93.79       99.61      3.98 o
  -2  16   1        1.18       -0.25      2.28 o
  -1  16   1       27.50       34.73      2.54 o
   0  16   1       67.26       68.23      3.37 o
   1  16   1       27.35       33.90      2.54 o
   2  16   1        1.26        2.64      1.81 o
   3  16   1       93.80       91.84      3.85 o
   4  16   1      180.63      177.24      8.64 o
   5  16   1       37.77       35.00      2.76 o
   6  16   1       39.50       30.32      3.55 o
   7  16   1        1.35        0.98      2.51 o
   8  16   1        5.59        8.30      2.03 o
   9  16   1        0.07        1.25      3.14 o
  -8  17   1        5.46        5.65      3.14 o
  -7  17   1       18.31       17.82      3.01 o
  -6  17   1       49.90       57.45      6.59 o
  -5  17   1       10.27       10.35      2.66 o
  -4  17   1       68.42       77.26      3.85 o
  -3  17   1      146.90      137.57      6.26 o
  -2  17   1        3.69        1.70      1.54 o
  -1  17   1        6.05        2.33      1.54 o
   0  17   1       21.91       22.24      2.40 o
   1  17   1        5.97        7.32      1.81 o
   2  17   1        3.67        7.86      1.81 o
   3  17   1      147.23      142.14      5.82 o
   4  17   1       68.55       75.78      3.85 o
   5  17   1       10.43       11.95      2.66 o
   6  17   1       49.97       63.35      6.27 o
   7  17   1       18.37       20.07      4.39 o
   8  17   1        5.43        1.37      2.41 o
  -8  18   1       17.48       35.75      5.65 o
  -7  18   1        6.50        5.33      2.66 o
  -6  18   1        5.89        5.65      2.66 o
  -5  18   1       39.45       42.99      3.99 o
  -4  18   1       24.96       27.28      2.90 o
  -3  18   1        1.77        0.81      1.54 o
  -2  18   1       13.06       13.09      2.17 o
  -1  18   1        0.25        0.21      1.45 o
   0  18   1        5.99       12.24      2.17 o
   1  18   1        0.24       -1.45      1.45 o
   2  18   1       13.25       13.62      2.17 o
   3  18   1        1.75        0.35      2.51 o
   4  18   1       25.00       25.83      5.33 o
   5  18   1       39.57       52.06      6.27 o
   6  18   1        5.82        4.39      3.76 o
   7  18   1        6.49       13.17      3.76 o
   8  18   1       17.58       22.75      7.53 o
  -6  19   1       15.26       23.21      5.02 o
  -5  19   1        5.73        5.55      5.33 o
  -4  19   1        8.83       11.99      2.53 o
  -3  19   1       19.29       23.11      3.55 o
  -2  19   1       12.91       11.48      2.86 o
  -1  19   1        0.80       -1.18      2.20 o
   0  19   1        0.00        0.31      2.22 o
   1  19   1        0.79        0.00      2.51 o
   2  19   1       12.93       17.93      3.10 o
   3  19   1       19.37       25.04      3.76 o
   4  19   1        8.82       12.20      2.86 o
   5  19   1        5.81        2.51      3.76 o
  -4  20   1       14.68       20.70      5.02 o
  -3  20   1        4.91        7.53      3.76 o
  -2  20   1       12.29       13.47      4.39 o
  -1  20   1        1.69       -0.31      2.22 o
   0  20   1       23.79       27.61      3.99 o
   1  20   1        1.68       -0.80      5.33 o
   2  20   1       12.22       15.91      3.10 o
   3  20   1        4.95       -3.14      3.14 o
   4  20   1       14.66       20.07      5.02 o
   0   0   2    70601.02    62727.61   1332.33 o
   1   0   2      831.56      836.39      7.72 o
   2   0   2      212.13      232.83      2.60 o
   3   0   2      357.59      397.68      4.08 o
   4   0   2       30.03       27.47      0.91 o
   5   0   2       49.09       50.75      1.20 o
   6   0   2     1901.02     2046.00     18.61 o
   7   0   2      221.22      220.56      4.15 o
   8   0   2     1481.14     1520.58     21.49 o
   9   0   2        0.27        0.76      1.06 o
  10   0   2        0.07       -0.76      1.06 o
  11   0   2       33.24       33.64      2.20 o
  12   0   2        1.08        2.04      1.25 o
  13   0   2        1.57        0.42      1.39 o
  14   0   2        0.04       -0.44      1.47 o
 -14   1   2       26.21       25.88      2.58 o
 -13   1   2       22.70       25.52      3.98 o
 -12   1   2        0.38       -0.43      1.15 o
 -11   1   2       16.06       16.44      3.44 o
 -10   1   2       42.63       34.29      2.72 o
  -9   1   2      313.91      321.28      5.86 o
  -8   1   2       54.64       52.17      3.44 o
  -7   1   2      635.72      652.75      8.93 o
  -6   1   2      956.98     1103.72     10.54 o
  -5   1   2     2035.26     2156.44     17.86 o
  -4   1   2      377.45      439.15      4.11 o
  -3   1   2     1333.60     1441.92     11.19 o
  -2   1   2      206.82      209.88      2.16 o
  -1   1   2      123.66      118.90      1.41 o
   0   1   2     7899.78     8311.61     71.60 o
   1   1   2      125.72      122.64      1.61 o
   2   1   2      209.00      205.18      2.63 o
   3   1   2     1329.84     1422.78     16.07 o
   4   1   2      376.62      423.32      5.09 o
   5   1   2     2035.12     2138.39     21.41 o
   6   1   2      956.51     1093.14     13.18 o
   7   1   2      642.22      650.10      8.05 o
   8   1   2       55.28       49.97      2.10 o
   9   1   2      315.24      311.63      5.88 o
  10   1   2       43.17       36.27      2.16 o
  11   1   2       15.73       14.42      1.79 o
  12   1   2        0.36       -1.25      1.25 o
  13   1   2       22.49       21.84      2.26 o
  14   1   2       26.26       24.42      2.51 o
 -14   2   2       13.38       12.87      1.95 o
 -13   2   2       17.06       22.61      2.72 o
 -12   2   2       21.43       22.03      2.10 o
 -11   2   2       35.83       37.06      2.42 o
 -10   2   2      195.41      177.99      4.37 o
  -9   2   2      202.74      193.42      4.39 o
  -8   2   2      338.57      295.61     14.40 o
  -7   2   2      347.32      358.73      4.89 o
  -6   2   2      527.34      579.54      6.09 o
  -5   2   2      327.70      308.03      3.79 o
  -4   2   2      127.76      133.04      1.98 o
  -3   2   2      177.94      192.00      2.05 o
  -2   2   2     4177.49     4586.75     34.17 o
  -1   2   2     2147.05     2275.96     16.24 o
   0   2   2      824.81      929.21     10.50 o
   1   2   2     2151.36     2221.16     28.11 o
   2   2   2     4189.59     4499.64     48.52 o
   3   2   2      179.02      189.63      3.05 o
   4   2   2      127.81      133.07      2.27 o
   5   2   2      329.94      312.73      3.68 o
   6   2   2      530.27      587.09      6.12 o
   7   2   2      345.10      353.76      5.03 o
   8   2   2      341.18      320.39      5.56 o
   9   2   2      203.16      186.18      4.46 o
  10   2   2      193.42      179.21      4.46 o
  11   2   2       36.04       33.67      2.26 o
  12   2   2       21.92       24.88      2.32 o
  13   2   2       16.87       17.29      2.07 o
  14   2   2       13.29       10.21      2.10 o
 -14   3   2       27.18       29.11      3.71 o
 -13   3   2       99.32      106.28      3.99 o
 -12   3   2        6.51        4.46      1.39 o
 -11   3   2      224.18      206.39      6.70 o
 -10   3   2       16.52       13.60      1.63 o
  -9   3   2       92.06       88.65      2.89 o
  -8   3   2       53.28       50.43      2.20 o
  -7   3   2      503.68      498.90      6.30 o
  -6   3   2      170.37      181.87      2.57 o
  -5   3   2      430.44      438.64      4.75 o
  -4   3   2      583.53      648.60      5.99 o
  -3   3   2     2179.81     2263.08     18.59 o
  -2   3   2     2848.79     3102.90     24.92 o
  -1   3   2      938.05      973.24      7.73 o
   0   3   2     8489.75     9057.70     92.95 o
   1   3   2      944.00      974.23     11.13 o
   2   3   2     2844.20     3068.39     29.72 o
   3   3   2     2178.08     2253.35     24.73 o
   4   3   2      583.11      640.74      7.16 o
   5   3   2      425.72      430.67      4.84 o
   6   3   2      169.20      180.80      2.95 o
   7   3   2      502.20      490.40      6.98 o
   8   3   2       53.85       51.48      2.63 o
   9   3   2       91.43       94.19      2.97 o
  10   3   2       16.16       14.34      1.70 o
  11   3   2      225.16      212.41      5.17 o
  12   3   2        6.49        4.39      1.39 o
  13   3   2       99.48      103.63      3.91 o
  14   3   2       27.17       30.65      2.90 o
 -14   4   2        0.92        1.19      2.54 o
 -13   4   2        1.90        4.97      1.55 o
 -12   4   2       27.82       27.59      2.34 o
 -11   4   2       19.40       20.12      1.95 o
 -10   4   2      111.35      105.19      3.75 o
  -9   4   2       12.83       15.01      1.57 o
  -8   4   2      269.97      265.78      7.21 o
  -7   4   2      280.00      265.15      4.12 o
  -6   4   2     1102.92     1141.43     11.03 o
  -5   4   2      210.34      215.29      2.72 o
  -4   4   2      403.11      462.61      4.56 o
  -3   4   2      298.04      310.90      3.24 o
  -2   4   2      417.64      414.29      3.76 o
  -1   4   2     6250.90     6919.28     54.89 o
   0   4   2     1381.17     1368.28     15.12 o
   1   4   2     6257.41     6775.76     72.34 o
   2   4   2      423.05      418.09      5.48 o
   3   4   2      300.27      313.45      4.02 o
   4   4   2      404.50      454.33      5.48 o
   5   4   2      208.07      213.16      3.26 o
   6   4   2     1101.23     1145.13     11.18 o
   7   4   2      280.56      263.89      7.38 o
   8   4   2      272.36      273.01      5.25 o
   9   4   2       12.57       13.45      1.47 o
  10   4   2      110.74      103.37      3.45 o
  11   4   2       19.63       18.99      1.88 o
  12   4   2       27.58       27.13      2.49 o
  13   4   2        1.92        3.30      1.63 o
  14   4   2        0.92        1.96      1.63 o
 -14   5   2       21.13       26.33      2.65 o
 -13   5   2       15.49       18.87      2.16 o
 -12   5   2       17.84       18.96      2.02 o
 -11   5   2       15.41       19.45      1.88 o
 -10   5   2      169.61      159.61      4.16 o
  -9   5   2      215.82      211.02      4.62 o
  -8   5   2      239.35      228.43      4.62 o
  -7   5   2       42.04       35.45      1.50 o
  -6   5   2      449.35      460.57      5.25 o
  -5   5   2      936.00      929.46      8.49 o
  -4   5   2      867.13      922.13      8.28 o
  -3   5   2      296.53      301.47      3.24 o
  -2   5   2     1247.86     1301.84     12.36 o
  -1   5   2      279.89      297.29      3.29 o
   0   5   2      320.92      306.40      3.84 o
   1   5   2      277.89      292.47      3.68 o
   2   5   2     1241.78     1284.73     14.81 o
   3   5   2      292.57      299.15      4.02 o
   4   5   2      861.99      917.17      9.91 o
   5   5   2      938.08      922.37     10.13 o
   6   5   2      450.30      463.81      5.36 o
   7   5   2       40.36       35.17      1.51 o
   8   5   2      238.71      224.53      4.78 o
   9   5   2      217.00      204.17      4.70 o
  10   5   2      168.37      155.30      4.15 o
  11   5   2       15.21       16.21      1.88 o
  12   5   2       18.19       17.88      2.10 o
  13   5   2       15.16       19.11      2.23 o
  14   5   2       21.31       26.13      3.99 o
 -14   6   2       10.56        8.15      4.39 o
 -13   6   2       19.00       19.87      2.26 o
 -12   6   2       97.97      100.09      3.68 o
 -11   6   2        1.89        3.62      1.47 o
 -10   6   2      274.11      265.50      5.56 o
  -9   6   2      313.76      315.28      7.81 o
  -8   6   2      193.00      191.54      4.08 o
  -7   6   2        7.72        7.95      1.36 o
  -6   6   2       41.33       44.20      1.87 o
  -5   6   2       70.19       68.29      1.41 o
  -4   6   2      425.94      431.59      4.43 o
  -3   6   2      120.57      139.55      1.81 o
  -2   6   2     1639.85     1769.31     14.76 o
  -1   6   2      162.31      182.54      2.85 o
   0   6   2      457.75      467.39      5.48 o
   1   6   2      159.89      177.99      2.74 o
   2   6   2     1638.60     1738.05     17.61 o
   3   6   2      119.75      134.97      2.73 o
   4   6   2      428.31      425.38      5.43 o
   5   6   2       71.15       69.42      1.84 o
   6   6   2       40.79       43.56      2.47 o
   7   6   2        7.29        9.17      1.12 o
   8   6   2      195.92      182.99      4.48 o
   9   6   2      313.79      314.39      6.11 o
  10   6   2      275.74      270.90      5.80 o
  11   6   2        1.96        3.69      1.39 o
  12   6   2       97.07       98.59      3.84 o
  13   6   2       18.90       23.89      2.44 o
  14   6   2       10.52       10.04      4.39 o
 -14   7   2       11.74        8.78      4.39 o
 -13   7   2       27.93       32.82      3.26 o
 -12   7   2       32.55       29.65      2.90 o
 -11   7   2       18.47       20.19      1.96 o
 -10   7   2       19.36       22.43      1.88 o
  -9   7   2      272.94      263.32      7.61 o
  -8   7   2       39.58       40.13      2.35 o
  -7   7   2      153.89      153.26      3.01 o
  -6   7   2        1.98        1.14      0.61 o
  -5   7   2      526.93      544.21      5.54 o
  -4   7   2      674.17      728.82      6.96 o
  -3   7   2      266.31      247.03      2.75 o
  -2   7   2     2345.03     2645.94     23.77 o
  -1   7   2        1.61        2.51      0.56 o
   0   7   2       28.60       35.30      1.59 o
   1   7   2        1.43        2.29      0.60 o
   2   7   2     2349.76     2650.09     23.72 o
   3   7   2      270.52      251.74      5.43 o
   4   7   2      672.81      730.19      9.32 o
   5   7   2      526.58      541.35      6.76 o
   6   7   2        2.11        2.97      1.05 o
   7   7   2      154.42      146.32      3.23 o
   8   7   2       39.21       38.72      2.05 o
   9   7   2      272.21      263.56      5.56 o
  10   7   2       19.02       20.01      1.99 o
  11   7   2       18.65       19.86      2.02 o
  12   7   2       32.79       30.06      2.58 o
  13   7   2       28.01       34.36      2.89 o
 -13   8   2        1.58        6.01      2.11 o
 -12   8   2       90.18       86.46      4.21 o
 -11   8   2       22.41       24.36      2.54 o
 -10   8   2       62.27       62.66      3.26 o
  -9   8   2       71.91       73.85      4.69 o
  -8   8   2       90.73       88.85      2.51 o
  -7   8   2      147.26      145.02      4.67 o
  -6   8   2      166.43      170.37      2.63 o
  -5   8   2      230.72      219.78      3.00 o
  -4   8   2        6.13        6.22      0.61 o
  -3   8   2      471.96      480.26      5.40 o
  -2   8   2      946.72      958.08      9.50 o
  -1   8   2      963.88     1008.65     11.32 o
   0   8   2        0.58        1.10      0.51 o
   1   8   2      958.78      998.05      9.70 o
   2   8   2      944.21      968.93      9.45 o
   3   8   2      474.42      474.99      6.00 o
   4   8   2        5.82        3.48      0.82 o
   5   8   2      230.18      212.63      3.70 o
   6   8   2      166.99      166.57      5.93 o
   7   8   2      146.29      134.02      3.23 o
   8   8   2       90.80       92.28      2.70 o
   9   8   2       72.93       71.96      3.93 o
  10   8   2       62.21       58.72      2.89 o
  11   8   2       22.72       22.81      2.99 o
  12   8   2       90.13       87.82      3.81 o
  13   8   2        1.59        0.19      1.90 o
 -13   9   2        5.85       14.03      2.86 o
 -12   9   2       58.28       59.16      4.70 o
 -11   9   2       24.97       22.56      2.54 o
 -10   9   2       16.46       17.79      2.31 o
  -9   9   2       54.83       51.62      2.90 o
  -8   9   2      165.20      160.87      5.16 o
  -7   9   2       99.41       93.26      2.82 o
  -6   9   2      114.66      108.55      2.99 o
  -5   9   2      230.39      219.38      3.17 o
  -4   9   2      399.97      391.58      5.26 o
  -3   9   2      516.63      502.96      5.74 o
  -2   9   2      260.83      257.46      3.83 o
  -1   9   2       88.70       97.02      1.83 o
   0   9   2      175.66      176.55      2.54 o
   1   9   2       87.75       93.34      1.79 o
   2   9   2      258.42      264.41      3.92 o
   3   9   2      515.92      504.62      6.34 o
   4   9   2      399.53      398.09      8.69 o
   5   9   2      232.26      226.07      7.51 o
   6   9   2      113.25      109.63      3.21 o
   7   9   2      101.37       96.03      2.99 o
   8   9   2      165.85      159.25      3.63 o
   9   9   2       55.15       50.13      4.69 o
  10   9   2       16.54       15.98      2.02 o
  11   9   2       25.04       21.63      2.80 o
  12   9   2       58.26       62.08      3.34 o
  13   9   2        5.74        8.35      2.86 o
 -13  10   2       15.18       13.95      3.14 o
 -12  10   2       70.99       74.19      5.96 o
 -11  10   2       65.19       62.54      4.44 o
 -10  10   2       14.05       15.15      3.14 o
  -9  10   2       96.79       95.71      5.85 o
  -8  10   2       99.98       88.99      2.97 o
  -7  10   2       71.58       75.10      2.34 o
  -6  10   2       62.79       61.00      1.98 o
  -5  10   2      169.92      154.41      3.24 o
  -4  10   2      153.23      156.82      2.56 o
  -3  10   2      377.66      382.76      4.84 o
  -2  10   2      135.42      135.94      3.89 o
  -1  10   2       50.47       49.75      1.70 o
   0  10   2        5.55        2.85      0.75 o
   1  10   2       49.29       51.74      1.85 o
   2  10   2      134.06      132.44      2.74 o
   3  10   2      375.77      388.46      5.44 o
   4  10   2      154.49      152.62      6.88 o
   5  10   2      170.35      157.65      3.60 o
   6  10   2       63.19       59.75      3.21 o
   7  10   2       71.41       70.14      2.65 o
   8  10   2      101.01       91.91      3.73 o
   9  10   2       97.02       99.31      3.52 o
  10  10   2       14.02       17.70      2.02 o
  11  10   2       65.16       66.80      3.28 o
  12  10   2       71.27       68.26      3.52 o
  13  10   2       15.21       21.33      5.65 o
 -12  11   2        8.29       15.53      3.10 o
 -11  11   2       13.93       14.18      2.66 o
 -10  11   2       11.51       12.97      2.82 o
  -9  11   2        9.25       11.20      5.02 o
  -8  11   2       17.59       19.25      2.03 o
  -7  11   2       92.69       98.29      2.74 o
  -6  11   2       56.19       52.56      1.89 o
  -5  11   2       23.42       23.84      1.24 o
  -4  11   2      169.34      160.61      2.91 o
  -3  11   2        3.78        2.84      0.98 o
  -2  11   2       30.92       31.47      1.61 o
  -1  11   2      535.86      526.81     11.80 o
   0  11   2      227.96      229.84      5.24 o
   1  11   2      535.10      524.25     16.17 o
   2  11   2       31.71       33.50      1.61 o
   3  11   2        4.04        6.46      0.98 o
   4  11   2      168.10      159.62      3.68 o
   5  11   2       22.66       24.37      1.70 o
   6  11   2       55.65       53.83      2.76 o
   7  11   2       92.21       91.29      6.29 o
   8  11   2       17.56       17.29      2.29 o
   9  11   2        8.98        8.96      1.99 o
  10  11   2       11.69       13.04      1.90 o
  11  11   2       13.88       14.85      2.10 o
  12  11   2        8.07       12.55      2.02 o
 -12  12   2       10.85       11.95      2.66 o
 -11  12   2        2.67       -0.63      1.77 o
 -10  12   2       58.37       66.25      4.44 o
  -9  12   2        1.24        1.57      1.77 o
  -8  12   2       10.91       15.17      2.10 o
  -7  12   2      141.70      133.01      3.91 o
  -6  12   2       25.40       27.05      1.95 o
  -5  12   2      296.73      278.03      4.76 o
  -4  12   2      171.10      164.75      3.99 o
  -3  12   2       62.66       60.21      2.34 o
  -2  12   2      118.64      118.70      3.14 o
  -1  12   2      501.29      501.13      6.71 o
   0  12   2        1.95        0.84      0.93 o
   1  12   2      501.73      506.67      8.67 o
   2  12   2      117.90      110.02      2.80 o
   3  12   2       62.43       63.88      2.18 o
   4  12   2      172.35      163.25      5.16 o
   5  12   2      296.01      275.33      7.61 o
   6  12   2       25.40       24.83      2.28 o
   7  12   2      141.46      126.98      4.35 o
   8  12   2       10.82       11.89      1.63 o
   9  12   2        1.36        1.25      1.45 o
  10  12   2       58.21       63.28      3.46 o
  11  12   2        2.77        1.63      1.74 o
  12  12   2       10.84        1.88      3.76 o
 -11  13   2        6.24       13.80      3.76 o
 -10  13   2       35.45       36.38      5.02 o
  -9  13   2       21.50       20.07      3.76 o
  -8  13   2       12.51       10.81      2.22 o
  -7  13   2      140.24      137.61      3.99 o
  -6  13   2       14.60       13.02      1.63 o
  -5  13   2       19.69       19.24      1.50 o
  -4  13   2      450.32      427.14     11.59 o
  -3  13   2       66.34       66.08      2.65 o
  -2  13   2      365.93      334.14      9.05 o
  -1  13   2       81.54       70.51      2.73 o
   0  13   2       13.81       12.45      1.57 o
   1  13   2       81.21       72.39      3.19 o
   2  13   2      365.93      347.53      5.64 o
   3  13   2       66.11       62.96      2.32 o
   4  13   2      449.42      437.36      7.17 o
   5  13   2       19.59       21.01      1.79 o
   6  13   2       14.83       13.10      1.91 o
   7  13   2      141.16      122.17      6.39 o
   8  13   2       12.62       13.55      1.88 o
   9  13   2       21.41       19.60      2.40 o
  10  13   2       35.35       38.36      5.94 o
  11  13   2        6.31        5.41      1.98 o
 -11  14   2       34.64       56.45      6.27 o
 -10  14   2        0.09        3.76      3.14 o
  -9  14   2       28.72       28.23      5.02 o
  -8  14   2        6.08        6.90      2.22 o
  -7  14   2       33.68       39.18      2.90 o
  -6  14   2       31.12       27.41      4.83 o
  -5  14   2       37.06       35.79      2.64 o
  -4  14   2       13.52       16.10      1.79 o
  -3  14   2      150.21      135.67      3.81 o
  -2  14   2       31.76       32.91      2.10 o
  -1  14   2      224.32      226.31      4.85 o
   0  14   2      211.82      217.96      6.34 o
   1  14   2      222.38      202.82      4.62 o
   2  14   2       31.47       29.14      2.26 o
   3  14   2      149.45      141.25      3.84 o
   4  14   2       13.36       19.75      1.88 o
   5  14   2       37.08       39.53      3.53 o
   6  14   2       30.97       24.49      2.37 o
   7  14   2       33.89       31.25      3.08 o
   8  14   2        6.04        3.69      1.39 o
   9  14   2       28.85       24.66      2.91 o
  10  14   2        0.08       -0.19      1.66 o
  11  14   2       34.39       40.69      4.37 o
  -8  15   2        4.65        2.51      3.14 o
  -7  15   2       16.03       17.68      2.86 o
  -6  15   2       43.11       46.48      4.39 o
  -5  15   2       35.45       33.79      2.76 o
  -4  15   2       20.34       19.48      2.28 o
  -3  15   2       38.90       38.16      2.76 o
  -2  15   2       42.37       41.02      2.90 o
  -1  15   2       79.50       78.00      6.60 o
   0  15   2      187.01      183.50      4.37 o
   1  15   2       79.36       79.31      2.86 o
   2  15   2       42.44       50.04      2.42 o
   3  15   2       38.73       43.70      2.42 o
   4  15   2       20.24       25.02      2.02 o
   5  15   2       35.62       36.85      2.34 o
   6  15   2       42.79       47.54      3.12 o
   7  15   2       15.97       17.75      2.17 o
   8  15   2        4.70        4.94      1.91 o
   9  15   2        2.51        3.76      1.91 o
  10  15   2       14.40       18.43      3.30 o
  -8  16   2        0.50        4.39      3.14 o
  -7  16   2        5.02        3.00      1.96 o
  -6  16   2        5.54        6.27      3.45 o
  -5  16   2      111.03      110.50      4.46 o
  -4  16   2       45.86       46.67      3.12 o
  -3  16   2       32.43       34.94      3.59 o
  -2  16   2       50.29       53.98      3.26 o
  -1  16   2       48.56       50.28      3.28 o
   0  16   2        2.52        3.14      1.45 o
   1  16   2       48.12       46.22      3.00 o
   2  16   2       50.61       49.14      3.75 o
   3  16   2       32.73       28.45      2.54 o
   4  16   2       45.65       49.09      3.12 o
   5  16   2      110.92      109.13      5.62 o
   6  16   2        5.63        4.39      1.81 o
   7  16   2        5.10        5.65      1.81 o
   8  16   2        0.50        1.73      1.60 o
   9  16   2       34.21       43.01      3.49 o
  -8  17   2        0.44       -1.25      3.14 o
  -7  17   2        5.86        7.72      2.86 o
  -6  17   2        3.01        4.08      2.22 o
  -5  17   2        0.60       -1.74      4.39 o
  -4  17   2       43.12       50.64      5.13 o
  -3  17   2        4.86        9.20      2.17 o
  -2  17   2       14.67       17.71      3.29 o
  -1  17   2        9.54        6.86      1.93 o
   0  17   2       16.57       14.48      2.17 o
   1  17   2        9.61        9.57      2.03 o
   2  17   2       14.73       15.61      2.28 o
   3  17   2        4.83        6.27      1.81 o
   4  17   2       42.68       44.54      3.12 o
   5  17   2        0.62        2.51      2.22 o
   6  17   2        2.91        3.76      2.22 o
   7  17   2        5.77        1.94      2.41 o
   8  17   2        0.45        0.00      2.22 o
  -7  18   2        0.02        1.88      3.45 o
  -6  18   2       46.72       55.24      5.65 o
  -5  18   2       16.67       22.03      3.55 o
  -4  18   2       38.98       50.80      3.37 o
  -3  18   2       73.17       74.43      3.98 o
  -2  18   2        0.75       -0.27      1.54 o
  -1  18   2       17.87       21.70      3.04 o
   0  18   2       31.33       33.50      2.90 o
   1  18   2       17.64       16.70      2.40 o
   2  18   2        0.74       -0.36      1.54 o
   3  18   2       72.91       76.65      4.11 o
   4  18   2       38.79       48.43      3.37 o
   5  18   2       16.69       20.61      3.30 o
   6  18   2       46.62       53.58      4.44 o
   7  18   2        0.02        6.56      2.41 o
  -6  19   2       23.02       30.11      5.65 o
  -5  19   2       14.27       20.87      3.55 o
  -4  19   2        7.19        5.44      2.17 o
  -3  19   2       22.71       25.11      3.00 o
  -2  19   2       13.98       13.37      2.40 o
  -1  19   2        1.53        3.28      2.10 o
   0  19   2        5.86        2.80      1.91 o
   1  19   2        1.50        0.24      1.66 o
   2  19   2       13.93       14.01      2.40 o
   3  19   2       22.70       25.57      3.00 o
   4  19   2        7.09        7.11      2.17 o
   5  19   2       14.23       23.84      5.02 o
  -4  20   2        5.84        6.13      2.86 o
  -3  20   2       28.23       25.32      3.75 o
  -2  20   2       14.11       16.14      2.64 o
  -1  20   2        1.23        0.22      1.91 o
   0  20   2        0.52        5.23      2.17 o
   1  20   2        1.23        2.00      2.41 o
   2  20   2       14.13       17.26      3.55 o
   3  20   2       28.23       30.11      5.65 o
   4  20   2        5.84        4.39      3.76 o
   1   0   3     6586.38     7052.86     60.76 o
   2   0   3     3578.90     3862.54     33.67 o
   3   0   3     1441.53     1598.81     14.59 o
   4   0   3      185.01      180.72      2.50 o
   5   0   3       69.75       77.06      1.49 o
   6   0   3       21.45       18.06      0.91 o
   7   0   3       28.57       19.62      1.59 o
   8   0   3      243.16      231.49      4.78 o
   9   0   3      814.54      770.86     17.31 o
  10   0   3      127.21      128.98      3.68 o
  11   0   3       30.33       30.36      2.20 o
  12   0   3        3.27        1.57      1.25 o
  13   0   3        3.12        1.73      1.47 o
  14   0   3        5.22        2.78      1.79 o
 -14   1   3       38.74       39.45      3.05 o
 -13   1   3        0.36        0.07      1.99 o
 -12   1   3       53.44       53.90      2.89 o
 -11   1   3      117.57      105.58      3.57 o
 -10   1   3       65.50       59.15      2.51 o
  -9   1   3       40.38       42.49      2.26 o
  -8   1   3      340.34      329.54      5.78 o
  -7   1   3      132.60      118.17      2.78 o
  -6   1   3       79.90       77.77      1.46 o
  -5   1   3      231.28      266.59      3.07 o
  -4   1   3      198.01      176.41      2.38 o
  -3   1   3      378.87      419.18      4.06 o
  -2   1   3     4021.87     4137.23     35.97 o
  -1   1   3     2376.84     2473.83     21.97 o
   0   1   3      262.82      301.58      3.32 o
   1   1   3     2388.45     2516.99     22.02 o
   2   1   3     4037.27     4168.83     36.31 o
   3   1   3      378.31      410.76      4.93 o
   4   1   3      194.70      172.66      3.34 o
   5   1   3      231.08      262.40      3.99 o
   6   1   3       78.87       76.24      1.94 o
   7   1   3      133.91      111.88      4.12 o
   8   1   3      337.36      334.94      5.95 o
   9   1   3       39.85       39.43      2.10 o
  10   1   3       65.59       62.58      2.65 o
  11   1   3      117.04      105.72      4.53 o
  12   1   3       53.40       53.95      2.89 o
  13   1   3        0.34        0.94      1.25 o
  14   1   3       38.63       45.14      3.80 o
 -14   2   3       25.34       30.08      4.26 o
 -13   2   3       13.00       13.38      1.95 o
 -12   2   3       44.20       40.13      2.65 o
 -11   2   3       77.88       72.53      3.35 o
 -10   2   3       14.85       12.37      1.54 o
  -9   2   3       54.94       53.03      2.34 o
  -8   2   3      517.99      512.57     15.57 o
  -7   2   3       34.75       39.66      1.46 o
  -6   2   3       68.74       71.79      1.35 o
  -5   2   3      634.60      656.69      6.18 o
  -4   2   3       15.52       19.95      0.74 o
  -3   2   3      297.47      331.80      3.18 o
  -2   2   3      421.91      462.96      4.29 o
  -1   2   3       49.99       47.69      0.99 o
   0   2   3     1117.24     1173.74     10.75 o
   1   2   3       49.23       45.42      1.04 o
   2   2   3      418.45      453.90      5.96 o
   3   2   3      299.51      331.50      4.78 o
   4   2   3       15.00       19.75      1.15 o
   5   2   3      633.64      645.45      7.61 o
   6   2   3       68.42       70.11      2.06 o
   7   2   3       34.43       34.25      2.23 o
   8   2   3      517.49      512.03      7.92 o
   9   2   3       56.57       52.57      2.72 o
  10   2   3       14.71       15.11      2.19 o
  11   2   3       76.97       83.05      3.21 o
  12   2   3       44.63       40.32      2.73 o
  13   2   3       12.88       12.67      1.95 o
  14   2   3       25.41       24.58      2.58 o
 -14   3   3       19.85       27.64      2.65 o
 -13   3   3       12.94       17.57      3.08 o
 -12   3   3       20.43       22.79      2.10 o
 -11   3   3       45.13       45.40      2.60 o
 -10   3   3       61.44       53.96      2.51 o
  -9   3   3      309.33      295.33      5.56 o
  -8   3   3      144.34      128.78      4.98 o
  -7   3   3      196.61      196.34      3.37 o
  -6   3   3      475.90      474.81      5.35 o
  -5   3   3      429.10      434.99      4.53 o
  -4   3   3     1561.57     1697.32     14.42 o
  -3   3   3      443.31      462.83      4.49 o
  -2   3   3     2007.77     2054.69     15.87 o
  -1   3   3     2015.47     2078.46     17.20 o
   0   3   3     1606.38     1715.62     17.00 o
   1   3   3     2007.51     2091.95     22.97 o
   2   3   3     2003.04     2033.53     26.18 o
   3   3   3      446.61      461.87      6.19 o
   4   3   3     1552.59     1696.41     17.21 o
   5   3   3      431.04      431.76      5.41 o
   6   3   3      473.86      472.96      5.50 o
   7   3   3      196.69      193.83      3.56 o
   8   3   3      145.12      127.16      3.45 o
   9   3   3      307.39      289.41      5.80 o
  10   3   3       61.59       50.90      2.48 o
  11   3   3       45.77       45.09      2.58 o
  12   3   3       20.03       21.98      2.20 o
  13   3   3       12.96       15.18      2.10 o
  14   3   3       20.16       23.26      4.27 o
 -14   4   3       29.90       32.36      3.90 o
 -13   4   3       10.79       11.00      2.08 o
 -12   4   3        8.45        8.93      1.70 o
 -11   4   3       76.89       72.60      2.97 o
 -10   4   3       47.12       49.27      2.51 o
  -9   4   3      118.95      112.84      3.21 o
  -8   4   3      322.81      321.35      5.71 o
  -7   4   3      598.69      588.62      9.56 o
  -6   4   3       29.65       31.10      1.09 o
  -5   4   3      205.58      222.41      2.83 o
  -4   4   3       13.10       10.82      0.57 o
  -3   4   3      151.05      158.60      2.05 o
  -2   4   3       80.36       73.06      1.08 o
  -1   4   3    11846.77    12911.04    124.37 o
   0   4   3      117.38      124.25      2.13 o
   1   4   3    11837.50    12715.09    134.51 o
   2   4   3       81.59       70.35      1.88 o
   3   4   3      151.98      161.08      3.15 o
   4   4   3       13.84       11.99      0.88 o
   5   4   3      206.23      218.81      3.52 o
   6   4   3       30.14       30.55      1.51 o
   7   4   3      599.55      596.76      7.71 o
   8   4   3      324.84      320.66      6.03 o
   9   4   3      119.68      109.27      3.45 o
  10   4   3       47.00       49.98      2.58 o
  11   4   3       76.38       72.28      3.14 o
  12   4   3        8.52        7.78      1.70 o
  13   4   3       10.95       10.52      2.02 o
  14   4   3       30.10       31.99      5.65 o
 -14   5   3       14.76       17.56      5.02 o
 -13   5   3       58.41       56.99      3.14 o
 -12   5   3        0.69       -0.31      1.25 o
 -11   5   3       74.91       66.94      7.06 o
 -10   5   3       53.91       54.28      2.58 o
  -9   5   3       56.29       53.77      2.94 o
  -8   5   3      344.99      343.43      5.86 o
  -7   5   3       28.27       29.56      1.83 o
  -6   5   3       95.53       98.76      2.15 o
  -5   5   3      131.19      143.00      2.49 o
  -4   5   3      500.43      524.93      5.23 o
  -3   5   3      281.79      298.42      3.14 o
  -2   5   3      594.87      620.64      5.32 o
  -1   5   3       69.53       75.17      1.31 o
   0   5   3     3155.28     3253.20     35.27 o
   1   5   3       70.92       73.02      1.88 o
   2   5   3      601.03      617.48      7.99 o
   3   5   3      283.37      291.59      4.54 o
   4   5   3      504.01      531.65      6.44 o
   5   5   3      129.77      140.13      2.78 o
   6   5   3       93.06       92.64      2.74 o
   7   5   3       27.75       30.23      1.51 o
   8   5   3      346.47      342.89      6.27 o
   9   5   3       57.19       51.51      2.58 o
  10   5   3       53.63       51.87      2.82 o
  11   5   3       75.33       66.09      3.14 o
  12   5   3        0.67       -0.17      1.39 o
  13   5   3       58.22       54.18      4.28 o
 -13   6   3       46.07       47.67      3.49 o
 -12   6   3       34.27       33.93      3.00 o
 -11   6   3       23.93       30.22      2.26 o
 -10   6   3       27.07       27.48      2.08 o
  -9   6   3       68.14       65.15      2.58 o
  -8   6   3       40.62       42.58      2.28 o
  -7   6   3       93.24       81.13      2.84 o
  -6   6   3      267.57      256.31      3.33 o
  -5   6   3       39.78       34.58      1.12 o
  -4   6   3      384.56      374.51      4.06 o
  -3   6   3      101.93      108.43      1.61 o
  -2   6   3      783.15      823.46      7.39 o
  -1   6   3      259.41      267.22      2.87 o
   0   6   3     1854.22     2035.48     20.23 o
   1   6   3      254.54      266.95      4.39 o
   2   6   3      786.90      800.12     10.19 o
   3   6   3      101.38       98.22      2.51 o
   4   6   3      385.37      377.05      5.78 o
   5   6   3       39.24       34.16      1.45 o
   6   6   3      268.78      258.19      4.16 o
   7   6   3       94.59       86.50      2.46 o
   8   6   3       39.79       43.14      2.40 o
   9   6   3       66.63       66.64      2.82 o
  10   6   3       26.79       28.94      2.34 o
  11   6   3       24.10       27.87      2.90 o
  12   6   3       34.54       38.33      3.62 o
  13   6   3       46.36       51.62      5.11 o
 -13   7   3       27.85       33.01      3.99 o
 -12   7   3       17.80       22.48      3.30 o
 -11   7   3       79.03       70.61      3.73 o
 -10   7   3       29.49       28.70      3.07 o
  -9   7   3        5.15        2.95      2.32 o
  -8   7   3      183.61      187.52      4.06 o
  -7   7   3      317.52      302.44      4.59 o
  -6   7   3      597.62      594.27      6.11 o
  -5   7   3       52.88       52.78      1.36 o
  -4   7   3      894.98      871.59      7.60 o
  -3   7   3      268.76      259.19      3.66 o
  -2   7   3     2552.54     2851.25     23.43 o
  -1   7   3       47.82       50.20      1.17 o
   0   7   3      558.17      553.82      6.50 o
   1   7   3       47.19       50.57      2.65 o
   2   7   3     2552.23     2792.77     31.28 o
   3   7   3      265.69      247.20      4.31 o
   4   7   3      891.12      856.41     10.96 o
   5   7   3       53.44       50.98      2.18 o
   6   7   3      597.80      592.10      7.71 o
   7   7   3      317.06      299.70      5.53 o
   8   7   3      182.20      180.29      3.79 o
   9   7   3        4.97        4.67      1.39 o
  10   7   3       29.33       28.24      2.34 o
  11   7   3       79.01       75.26      3.28 o
  12   7   3       17.73       19.36      2.23 o
  13   7   3       27.82       34.41      2.89 o
 -13   8   3        4.31        5.82      2.41 o
 -12   8   3       13.68       16.67      2.86 o
 -11   8   3       29.78       30.29      3.30 o
 -10   8   3       71.51       71.93      4.20 o
  -9   8   3       63.24       68.16      3.35 o
  -8   8   3      264.95      266.28      5.17 o
  -7   8   3      243.60      231.77      5.17 o
  -6   8   3        4.95        5.11      0.80 o
  -5   8   3       40.51       45.61      1.48 o
  -4   8   3       90.99       85.34      1.77 o
  -3   8   3      247.69      241.41      3.11 o
  -2   8   3      233.83      206.66      2.66 o
  -1   8   3      875.15      871.60      8.63 o
   0   8   3      725.78      776.48      8.90 o
   1   8   3      871.03      873.15     13.61 o
   2   8   3      235.39      208.23      3.91 o
   3   8   3      249.29      240.81      4.37 o
   4   8   3       92.10       88.69      5.98 o
   5   8   3       39.97       42.57      1.95 o
   6   8   3        4.62        3.25      0.98 o
   7   8   3      243.78      234.70      4.84 o
   8   8   3      266.33      270.24      4.97 o
   9   8   3       63.11       59.22      2.89 o
  10   8   3       71.15       67.46      3.14 o
  11   8   3       30.31       28.00      2.81 o
  12   8   3       13.56       16.40      2.51 o
  13   8   3        4.17        1.57      2.66 o
 -13   9   3       11.11        7.53      4.08 o
 -12   9   3        1.74       -1.46      4.70 o
 -11   9   3       12.86       15.68      2.66 o
 -10   9   3        4.15        5.44      1.96 o
  -9   9   3        6.48        6.59      1.77 o
  -8   9   3      186.60      182.64      4.82 o
  -7   9   3      327.42      318.66      5.69 o
  -6   9   3      368.55      358.77      5.37 o
  -5   9   3      189.26      184.06      2.89 o
  -4   9   3      160.66      161.72      3.06 o
  -3   9   3      338.11      306.72      3.70 o
  -2   9   3       62.63       60.70      1.84 o
  -1   9   3       11.02       11.30      0.89 o
   0   9   3      244.17      245.00      3.75 o
   1   9   3       10.81       11.76      1.04 o
   2   9   3       63.68       58.30      2.10 o
   3   9   3      335.00      298.26     17.02 o
   4   9   3      162.12      161.81      4.26 o
   5   9   3      191.12      182.78      3.91 o
   6   9   3      364.82      372.99      6.61 o
   7   9   3      325.97      303.60      7.34 o
   8   9   3      185.82      175.74      3.92 o
   9   9   3        6.35        7.69      1.47 o
  10   9   3        4.20        2.09      1.39 o
  11   9   3       12.79       12.96      2.02 o
  12   9   3        1.79        1.83      1.83 o
  13   9   3       11.02        5.02      3.76 o
 -12  10   3        5.31        2.82      2.22 o
 -11  10   3       70.55       75.47      4.64 o
 -10  10   3       15.09       13.55      2.66 o
  -9  10   3       20.91       20.07      2.66 o
  -8  10   3       19.19       18.42      1.81 o
  -7  10   3       60.28       62.15      2.27 o
  -6  10   3      160.35      158.09      3.40 o
  -5  10   3       33.16       29.61      1.43 o
  -4  10   3      213.49      204.60      3.74 o
  -3  10   3      597.91      605.32     11.23 o
  -2  10   3      202.51      201.89      4.15 o
  -1  10   3       25.12       30.42      1.79 o
   0  10   3       22.59       20.54      1.54 o
   1  10   3       25.99       28.70      1.58 o
   2  10   3      202.42      199.77      3.51 o
   3  10   3      597.88      599.17     15.39 o
   4  10   3      213.78      211.41      4.35 o
   5  10   3       33.62       29.20      1.79 o
   6  10   3      158.94      162.56      5.01 o
   7  10   3       59.73       60.30      3.42 o
   8  10   3       19.75       15.86      1.59 o
   9  10   3       20.84       21.24      2.02 o
  10  10   3       14.90       13.82      1.95 o
  11  10   3       69.99       78.19      3.60 o
  12  10   3        5.37        3.67      1.99 o
 -12  11   3       21.90       25.08      8.15 o
 -11  11   3       18.47       24.63      5.33 o
 -10  11   3        1.13        0.94      1.77 o
  -9  11   3       16.30       15.05      3.76 o
  -8  11   3       31.76       29.51      2.28 o
  -7  11   3        3.25        4.39      1.25 o
  -6  11   3       50.92       50.77      2.35 o
  -5  11   3      222.32      201.90      3.90 o
  -4  11   3      721.61      676.33      8.62 o
  -3  11   3      174.02      164.70      3.35 o
  -2  11   3      577.97      545.01     20.22 o
  -1  11   3      250.22      243.01      6.05 o
   0  11   3        0.39        1.05      1.00 o
   1  11   3      250.67      241.58      4.78 o
   2  11   3      575.46      588.43      8.47 o
   3  11   3      176.06      162.21      7.97 o
   4  11   3      723.19      673.02     21.19 o
   5  11   3      223.49      206.79      5.55 o
   6  11   3       50.99       45.53      2.75 o
   7  11   3        3.39        3.09      1.54 o
   8  11   3       32.32       32.07      2.48 o
   9  11   3       16.14       17.40      2.62 o
  10  11   3        1.17        0.25      1.54 o
  11  11   3       18.31       19.55      2.39 o
  12  11   3       22.00       23.13      3.75 o
 -12  12   3        6.86       12.55      3.76 o
 -11  12   3       19.45       31.99      5.02 o
 -10  12   3       55.72       66.28      4.64 o
  -9  12   3        3.15        4.70      2.22 o
  -8  12   3       78.70       81.91      3.11 o
  -7  12   3       24.86       23.98      1.95 o
  -6  12   3       62.71       65.66      2.71 o
  -5  12   3      117.96      116.57      3.43 o
  -4  12   3      131.26      124.81      3.98 o
  -3  12   3      305.34      272.89      5.41 o
  -2  12   3       76.01       67.63      2.58 o
  -1  12   3       47.27       47.50      2.20 o
   0  12   3       55.87       56.54      2.42 o
   1  12   3       48.20       39.48      2.46 o
   2  12   3       75.74       65.87      2.58 o
   3  12   3      304.71      275.89      5.34 o
   4  12   3      131.07      123.57      3.53 o
   5  12   3      117.72      105.80      3.28 o
   6  12   3       63.37       65.72      3.26 o
   7  12   3       24.77       23.14      2.17 o
   8  12   3       79.16       78.80      3.59 o
   9  12   3        3.04        2.65      2.84 o
  10  12   3       55.77       60.26      3.85 o
  11  12   3       19.53       23.56      3.91 o
  12  12   3        6.85        4.39      4.39 o
 -10  13   3       31.03       37.01      5.65 o
  -9  13   3        7.64        1.25      3.76 o
  -8  13   3        4.61        5.16      1.66 o
  -7  13   3       14.62       14.86      2.17 o
  -6  13   3       32.67       29.02      2.48 o
  -5  13   3      112.08      103.85      4.15 o
  -4  13   3       50.23       49.88      2.58 o
  -3  13   3       48.24       49.76      2.42 o
  -2  13   3      347.57      312.68      5.98 o
  -1  13   3      209.82      198.91      4.46 o
   0  13   3       14.20       15.03      1.90 o
   1  13   3      208.88      193.60      4.39 o
   2  13   3      348.79      322.41      9.24 o
   3  13   3       49.04       47.00      2.42 o
   4  13   3       49.69       47.01      2.54 o
   5  13   3      110.89      106.24      3.36 o
   6  13   3       32.31       31.73      2.90 o
   7  13   3       14.42       17.77      4.34 o
   8  13   3        4.51        4.78      1.60 o
   9  13   3        7.62        6.05      1.91 o
  10  13   3       30.99       34.84      3.78 o
  11  13   3        7.08        3.29      2.55 o
  -8  14   3        4.02        3.73      1.91 o
  -7  14   3        1.10        0.40      1.54 o
  -6  14   3        1.23       -2.38      2.48 o
  -5  14   3       20.50       20.73      1.95 o
  -4  14   3      114.33      116.90      3.68 o
  -3  14   3       24.94       25.79      2.02 o
  -2  14   3      213.62      215.88      4.84 o
  -1  14   3        2.97        4.06      1.32 o
   0  14   3       72.47       66.88      2.73 o
   1  14   3        3.08        3.92      1.25 o
   2  14   3      214.78      208.55      9.05 o
   3  14   3       25.35       27.49      2.02 o
   4  14   3      114.27      118.42      3.68 o
   5  14   3       20.57       19.61      1.88 o
   6  14   3        1.19        1.05      1.45 o
   7  14   3        1.13        1.88      1.54 o
   8  14   3        3.85        2.90      2.31 o
   9  14   3        5.93        4.84      2.77 o
  10  14   3       20.77       23.78      3.53 o
  -8  15   3        4.16        7.87      2.41 o
  -7  15   3       18.97       17.77      3.10 o
  -6  15   3       28.22       35.06      3.75 o
  -5  15   3       56.73       62.04      3.49 o
  -4  15   3       21.65       18.71      1.95 o
  -3  15   3       23.39       22.89      2.02 o
  -2  15   3       13.56       11.42      1.63 o
  -1  15   3       76.90       75.29      2.97 o
   0  15   3       39.25       42.52      2.42 o
   1  15   3       76.67       70.75      2.82 o
   2  15   3       13.75       11.47      1.63 o
   3  15   3       23.75       25.92      2.02 o
   4  15   3       21.80       21.44      2.93 o
   5  15   3       56.91       61.92      3.08 o
   6  15   3       28.40       31.06      2.76 o
   7  15   3       19.17       21.48      2.48 o
   8  15   3        4.28        5.83      1.91 o
   9  15   3        5.78       10.16      2.11 o
  10  15   3        9.64       14.09      3.30 o
  -8  16   3        3.93        2.82      2.22 o
  -7  16   3        7.62        9.41      2.66 o
  -6  16   3       12.09        9.72      2.66 o
  -5  16   3       24.38       25.06      2.76 o
  -4  16   3       73.74       73.30      5.30 o
  -3  16   3       12.31       11.57      2.73 o
  -2  16   3       11.71       14.78      2.17 o
  -1  16   3       49.71       52.61      3.26 o
   0  16   3        5.18        5.50      1.58 o
   1  16   3       49.43       52.01      2.73 o
   2  16   3       11.78       12.80      1.79 o
   3  16   3       12.28       13.16      1.75 o
   4  16   3       73.64       75.07      5.79 o
   5  16   3       24.13       31.03      2.34 o
   6  16   3       12.21       14.48      2.67 o
   7  16   3        7.70       14.12      2.29 o
   8  16   3        3.84        4.15      1.66 o
   9  16   3        2.16        2.97      2.41 o
  -8  17   3       20.03       19.45      5.02 o
  -7  17   3        3.29        1.37      2.41 o
  -6  17   3       22.91       22.27      3.76 o
  -5  17   3       33.55       36.88     10.04 o
  -4  17   3       35.15       38.02      3.12 o
  -3  17   3       16.75       14.42      2.28 o
  -2  17   3       14.97       16.59      2.28 o
  -1  17   3       35.86       40.53      4.82 o
   0  17   3        4.32        1.83      2.50 o
   1  17   3       35.72       34.74      2.90 o
   2  17   3       14.93       18.02      2.40 o
   3  17   3       16.97       20.73      3.11 o
   4  17   3       35.23       34.35      2.90 o
   5  17   3       33.65       41.74      3.99 o
   6  17   3       22.99       25.47      2.76 o
   7  17   3        3.33        1.65      1.60 o
   8  17   3       19.99       24.42      2.85 o
  -7  18   3        5.68       10.66      3.76 o
  -6  18   3        4.63        6.59      4.70 o
  -5  18   3       50.82       57.04      7.84 o
  -4  18   3       14.85       17.74      2.58 o
  -3  18   3        6.21        8.36      2.17 o
  -2  18   3       12.88       15.35      2.58 o
  -1  18   3        0.63        1.98      2.05 o
   0  18   3        1.54        0.48      1.66 o
   1  18   3        0.63        1.40      1.74 o
   2  18   3       13.02       14.38      2.40 o
   3  18   3        6.28        8.15      2.17 o
   4  18   3       14.88       20.69      2.76 o
   5  18   3       51.04       49.56      4.44 o
   6  18   3        4.58        6.59      2.66 o
   7  18   3        5.67        7.06      4.70 o
  -5  19   3        5.56        5.65      3.76 o
  -4  19   3        2.54        1.75      2.33 o
  -3  19   3       32.06       38.94      3.85 o
  -2  19   3        8.11        6.27      2.17 o
  -1  19   3        0.36        0.68      2.35 o
   0  19   3       17.30       15.44      2.54 o
   1  19   3        0.35       -0.03      1.74 o
   2  19   3        8.16       10.10      2.17 o
   3  19   3       32.22       37.04      3.26 o
   4  19   3        2.55        3.88      2.03 o
   5  19   3        5.63       10.66      4.39 o
  -3  20   3        6.95        8.01      2.86 o
  -2  20   3        8.55        8.11      2.86 o
  -1  20   3        1.68        3.76      2.66 o
   0  20   3       28.23       29.21      4.81 o
   1  20   3        1.67        6.59      2.66 o
   2  20   3        8.47       11.60      3.10 o
   3  20   3        6.95        5.33      2.82 o
   0   0   4       24.20       20.91      1.09 o
   1   0   4      251.72      254.69      3.06 o
   2   0   4      257.35      252.39      3.37 o
   3   0   4      354.98      459.25      4.95 o
   4   0   4      938.76     1037.11     10.02 o
   5   0   4      989.57     1008.84     10.02 o
   6   0   4        7.18       10.02      0.87 o
   7   0   4       49.10       45.89      1.46 o
   8   0   4      140.93      143.34      3.66 o
   9   0   4       31.45       26.41      3.44 o
  10   0   4       50.38       42.47      2.34 o
  11   0   4        0.23        1.38      1.19 o
  12   0   4        1.55        1.72      1.32 o
  13   0   4       52.96       52.03      3.05 o
  14   0   4        0.12        4.90      2.41 o
 -14   1   4       15.35       17.59      3.10 o
 -13   1   4       34.90       40.37      2.82 o
 -12   1   4       13.29        9.84      1.79 o
 -11   1   4       12.93       12.95      1.93 o
 -10   1   4       32.86       31.11      2.44 o
  -9   1   4       35.91       35.38      2.02 o
  -8   1   4      301.66      279.41      6.79 o
  -7   1   4      222.21      227.70      3.78 o
  -6   1   4      311.10      314.26      3.84 o
  -5   1   4     1178.75     1235.17     11.86 o
  -4   1   4       40.82       39.02      1.05 o
  -3   1   4      249.13      251.56      2.88 o
  -2   1   4      595.74      601.82      5.69 o
  -1   1   4       76.59       71.59      1.92 o
   0   1   4        2.08        3.33      0.42 o
   1   1   4       75.76       71.01      1.36 o
   2   1   4      598.99      596.79      6.73 o
   3   1   4      248.56      249.48      3.59 o
   4   1   4       40.57       40.50      1.40 o
   5   1   4     1174.47     1226.04     13.12 o
   6   1   4      311.32      313.09      4.77 o
   7   1   4      221.27      224.74      4.88 o
   8   1   4      302.54      276.01      5.43 o
   9   1   4       35.87       33.47      2.10 o
  10   1   4       33.74       27.29      2.10 o
  11   1   4       12.87       13.04      2.08 o
  12   1   4       13.50       12.82      1.88 o
  13   1   4       35.12       38.02      2.82 o
  14   1   4       15.41       19.54      5.96 o
 -14   2   4       14.87       14.18      3.10 o
 -13   2   4       16.17       16.40      2.16 o
 -12   2   4       23.74       27.12      2.34 o
 -11   2   4        3.17        1.57      1.25 o
 -10   2   4      399.52      381.01      6.97 o
  -9   2   4       34.98       32.30      2.08 o
  -8   2   4      887.64      851.80     23.54 o
  -7   2   4       78.18       73.53      3.34 o
  -6   2   4      510.92      543.50      5.50 o
  -5   2   4       89.51       82.89      1.48 o
  -4   2   4      381.43      421.55      4.10 o
  -3   2   4      319.95      370.62      3.85 o
  -2   2   4     2684.98     2941.81     22.53 o
  -1   2   4      453.79      540.50      5.53 o
   0   2   4      175.56      141.19      2.20 o
   1   2   4      455.85      534.68      5.58 o
   2   2   4     2681.46     2905.56     31.82 o
   3   2   4      315.61      369.73      4.82 o
   4   2   4      382.14      426.11      6.11 o
   5   2   4       89.66       85.62      2.54 o
   6   2   4      511.94      537.24      6.89 o
   7   2   4       77.72       77.41      2.22 o
   8   2   4      887.16      894.99     12.15 o
   9   2   4       35.17       29.99      2.02 o
  10   2   4      399.76      391.58     11.05 o
  11   2   4        3.26        2.68      1.39 o
  12   2   4       24.24       24.54      2.34 o
  13   2   4       15.98       17.56      2.17 o
  14   2   4       14.76       16.31      4.08 o
 -14   3   4        7.47        5.96      2.66 o
 -13   3   4       25.24       32.75      3.80 o
 -12   3   4       36.05       36.91      2.58 o
 -11   3   4       21.13       22.65      2.02 o
 -10   3   4      148.83      134.59      3.74 o
  -9   3   4       42.67       40.15      2.20 o
  -8   3   4        7.77        7.76      1.43 o
  -7   3   4      423.17      417.38      7.13 o
  -6   3   4       78.67       75.82      1.68 o
  -5   3   4      253.30      269.48      3.06 o
  -4   3   4      457.65      490.53      4.62 o
  -3   3   4     1101.07     1273.26      9.77 o
  -2   3   4     2348.45     2499.13     18.18 o
  -1   3   4      752.01      857.29      8.26 o
   0   3   4       49.84       62.54      1.51 o
   1   3   4      754.99      850.02      9.25 o
   2   3   4     2344.83     2469.54     31.85 o
   3   3   4     1111.08     1273.12     17.38 o
   4   3   4      455.47      490.02      6.89 o
   5   3   4      255.72      264.78      4.62 o
   6   3   4       79.47       72.83      1.76 o
   7   3   4      423.76      424.25      6.02 o
   8   3   4        8.17        9.35      1.47 o
   9   3   4       42.95       39.09      2.34 o
  10   3   4      147.07      134.84      3.91 o
  11   3   4       21.17       21.21      2.02 o
  12   3   4       35.73       34.81      2.58 o
  13   3   4       25.24       26.14      3.17 o
  14   3   4        7.47        8.15      3.76 o
 -13   4   4        2.08        2.74      1.70 o
 -12   4   4        8.30        9.72      1.79 o
 -11   4   4       16.77       19.47      1.88 o
 -10   4   4        5.76        7.56      1.47 o
  -9   4   4       41.03       43.13      3.26 o
  -8   4   4       38.35       38.39      1.95 o
  -7   4   4      763.83      727.08     16.93 o
  -6   4   4        6.22        6.53      0.74 o
  -5   4   4      334.18      331.43      3.78 o
  -4   4   4      214.17      238.31      2.86 o
  -3   4   4      594.65      579.66      5.24 o
  -2   4   4      377.00      429.81      4.01 o
  -1   4   4      354.70      357.76      4.05 o
   0   4   4      369.38      331.38      4.27 o
   1   4   4      354.83      365.93      5.04 o
   2   4   4      376.50      430.58      6.11 o
   3   4   4      596.56      571.23      7.68 o
   4   4   4      215.64      233.14      3.68 o
   5   4   4      335.20      330.00      5.64 o
   6   4   4        6.14        8.20      1.21 o
   7   4   4      763.95      739.76      9.22 o
   8   4   4       39.12       37.34      2.20 o
   9   4   4       40.87       43.42      2.54 o
  10   4   4        5.52        8.52      1.57 o
  11   4   4       16.96       12.05      1.79 o
  12   4   4        8.46       10.79      1.84 o
  13   4   4        2.05        2.62      1.70 o
 -13   5   4       19.07       22.82      6.59 o
 -12   5   4        3.12        1.57      2.20 o
 -11   5   4       64.31       70.56      3.49 o
 -10   5   4      136.56      137.85      3.89 o
  -9   5   4       48.20       48.77      2.34 o
  -8   5   4        3.67        4.34      1.15 o
  -7   5   4     1446.36     1430.05     40.33 o
  -6   5   4      500.45      493.10      5.30 o
  -5   5   4      918.41      960.12      8.90 o
  -4   5   4      236.69      244.59      3.08 o
  -3   5   4      189.63      191.25      2.40 o
  -2   5   4       62.03       75.83      1.31 o
  -1   5   4       21.92       26.44      1.17 o
   0   5   4        9.79       14.53      1.12 o
   1   5   4       22.56       28.52      2.60 o
   2   5   4       60.82       72.69      2.02 o
   3   5   4      187.80      186.62      3.60 o
   4   5   4      236.97      240.50      4.23 o
   5   5   4      915.69      951.14     10.81 o
   6   5   4      501.06      489.84      6.47 o
   7   5   4     1440.32     1447.08     15.92 o
   8   5   4        3.91        3.17      1.39 o
   9   5   4       48.74       50.05      2.72 o
  10   5   4      135.91      131.71      4.08 o
  11   5   4       64.09       67.79      3.53 o
  12   5   4        3.00        1.66      1.47 o
  13   5   4       18.84       22.55      2.58 o
 -13   6   4       19.28       17.95      3.30 o
 -12   6   4       39.18       41.74      3.99 o
 -11   6   4       38.48       40.48      3.55 o
 -10   6   4      196.47      195.46     13.49 o
  -9   6   4       38.43       42.18      3.10 o
  -8   6   4      267.96      261.37      5.77 o
  -7   6   4       80.73       78.96      2.29 o
  -6   6   4      117.60      114.10      2.08 o
  -5   6   4       18.91       14.92      0.88 o
  -4   6   4      171.81      169.21      2.26 o
  -3   6   4      240.03      246.98      2.90 o
  -2   6   4     1312.63     1425.49     13.47 o
  -1   6   4      239.87      252.67      4.03 o
   0   6   4       11.33        7.03      0.94 o
   1   6   4      237.63      251.59      4.37 o
   2   6   4     1319.59     1411.25     16.69 o
   3   6   4      237.25      245.11      4.31 o
   4   6   4      171.54      167.98      3.50 o
   5   6   4       19.59       15.31      1.34 o
   6   6   4      116.88      106.71      3.03 o
   7   6   4       79.32       75.24      2.73 o
   8   6   4      269.23      245.74      5.33 o
   9   6   4       38.24       36.77      2.42 o
  10   6   4      196.60      194.13      5.00 o
  11   6   4       38.59       42.64      2.82 o
  12   6   4       39.17       44.21      3.26 o
  13   6   4       19.07       19.83      2.58 o
 -13   7   4       13.47       18.43      3.30 o
 -12   7   4        3.85        1.32      2.20 o
 -11   7   4        8.39        7.53      2.22 o
 -10   7   4       22.33       24.97      6.59 o
  -9   7   4       76.09       73.77      3.99 o
  -8   7   4       58.21       53.19      2.76 o
  -7   7   4      304.58      287.81      5.32 o
  -6   7   4        6.72        7.92      1.08 o
  -5   7   4       35.04       32.88      1.36 o
  -4   7   4      121.81      118.11      2.51 o
  -3   7   4      512.66      547.12      6.12 o
  -2   7   4      167.75      177.48      2.87 o
  -1   7   4       33.83       29.93      1.16 o
   0   7   4     2053.11     2163.87     24.61 o
   1   7   4       33.87       27.08      1.57 o
   2   7   4      165.38      171.59      3.52 o
   3   7   4      516.86      550.16      7.83 o
   4   7   4      121.52      122.85      2.97 o
   5   7   4       34.07       29.91      3.08 o
   6   7   4        6.63        8.23      1.08 o
   7   7   4      305.98      293.32      5.53 o
   8   7   4       58.08       55.35      2.49 o
   9   7   4       76.86       70.20      3.05 o
  10   7   4       22.15       20.27      2.10 o
  11   7   4        8.52        2.03      1.47 o
  12   7   4        3.69        5.07      1.62 o
  13   7   4       13.67       17.77      3.55 o
 -13   8   4        1.12       -0.94      2.22 o
 -12   8   4       28.42       37.19      3.75 o
 -11   8   4       26.10       28.44      3.30 o
 -10   8   4       28.99       31.08      3.10 o
  -9   8   4       88.90       82.75      8.15 o
  -8   8   4       22.08       29.51      2.17 o
  -7   8   4      266.17      256.36      5.00 o
  -6   8   4      360.89      352.59      5.34 o
  -5   8   4      266.04      245.34      3.78 o
  -4   8   4      194.22      194.74      3.11 o
  -3   8   4      473.54      460.20      8.60 o
  -2   8   4      119.95       98.63      2.21 o
  -1   8   4      260.42      253.04      4.61 o
   0   8   4      147.86      149.71      3.36 o
   1   8   4      259.55      255.96      4.62 o
   2   8   4      119.44       98.92      2.71 o
   3   8   4      476.12      451.30     11.61 o
   4   8   4      194.45      193.20      3.99 o
   5   8   4      267.55      243.41      5.26 o
   6   8   4      362.53      345.79      5.93 o
   7   8   4      267.69      243.10      6.34 o
   8   8   4       21.85       23.54      1.70 o
   9   8   4       88.80       88.53      5.07 o
  10   8   4       28.73       31.46      2.42 o
  11   8   4       26.35       28.71      2.58 o
  12   8   4       28.18       30.73      2.81 o
 -12   9   4       44.67       48.17      4.20 o
 -11   9   4       14.11       12.67      2.66 o
 -10   9   4       29.27       36.07      3.55 o
  -9   9   4       32.05       31.68      3.10 o
  -8   9   4      118.98      124.32      3.95 o
  -7   9   4       31.38       31.54      1.78 o
  -6   9   4      277.69      264.67      4.15 o
  -5   9   4      240.19      236.49      4.19 o
  -4   9   4      161.06      149.60      3.12 o
  -3   9   4      389.04      376.58      6.94 o
  -2   9   4      379.50      343.49     13.52 o
  -1   9   4      114.78      107.68      2.89 o
   0   9   4       84.96       72.72      4.06 o
   1   9   4      113.92      106.59      4.13 o
   2   9   4      382.42      359.98      6.88 o
   3   9   4      389.91      372.35      6.11 o
   4   9   4      161.96      148.84      4.35 o
   5   9   4      238.67      237.66      4.76 o
   6   9   4      275.99      271.79      5.61 o
   7   9   4       32.26       30.29      3.36 o
   8   9   4      119.52      118.16      3.57 o
   9   9   4       32.25       27.77      2.26 o
  10   9   4       29.30       26.87      2.42 o
  11   9   4       13.99       13.74      2.10 o
  12   9   4       44.77       52.40      3.28 o
 -12  10   4       10.85        6.90      3.76 o
 -11  10   4        2.16        0.00      2.51 o
 -10  10   4       67.51       75.27      6.27 o
  -9  10   4       58.69       66.49      5.65 o
  -8  10   4       16.66       17.27      1.99 o
  -7  10   4       33.64       31.95      2.07 o
  -6  10   4      100.34       88.98      5.49 o
  -5  10   4       87.66       83.68      3.35 o
  -4  10   4      173.21      164.36      3.97 o
  -3  10   4      249.56      240.82      7.95 o
  -2  10   4      158.33      148.32      3.68 o
  -1  10   4      123.95      125.32      3.28 o
   0  10   4      216.84      190.76      5.98 o
   1  10   4      124.93      129.41      3.85 o
   2  10   4      156.48      153.60      4.89 o
   3  10   4      249.19      241.76      4.76 o
   4  10   4      174.97      171.27      5.08 o
   5  10   4       88.31       86.68      2.80 o
   6  10   4      100.69       93.90      3.49 o
   7  10   4       33.19       30.10      3.10 o
   8  10   4       16.76       16.77      2.26 o
   9  10   4       58.93       60.66      3.59 o
  10  10   4       67.89       59.96      3.28 o
  11  10   4        2.10        2.83      1.62 o
  12  10   4       11.04       10.66      4.39 o
 -10  11   4       12.88       15.68      4.39 o
  -9  11   4       18.46       22.58      4.39 o
  -8  11   4       20.44       16.42      2.17 o
  -7  11   4       63.58       65.91      3.32 o
  -6  11   4       24.13       31.78      2.91 o
  -5  11   4       37.87       31.42      2.07 o
  -4  11   4      244.97      233.48      5.34 o
  -3  11   4       26.47       25.30      1.88 o
  -2  11   4       78.26       79.61      4.16 o
  -1  11   4       32.44       26.44      1.79 o
   0  11   4      516.16      475.68      7.68 o
   1  11   4       32.65       31.45      1.88 o
   2  11   4       78.71       76.21      2.73 o
   3  11   4       27.02       27.58      1.95 o
   4  11   4      243.45      244.16      4.93 o
   5  11   4       37.19       38.47      2.16 o
   6  11   4       23.72       27.07      2.28 o
   7  11   4       63.47       69.01      7.39 o
   8  11   4       20.61       20.71      2.28 o
   9  11   4       18.17       16.68      2.28 o
  10  11   4       12.96       14.36      2.35 o
  11  11   4       11.45       12.11      2.41 o
  12  11   4        1.62       -2.51      3.76 o
 -11  12   4        4.47        5.65      3.76 o
 -10  12   4       39.69       47.05      6.27 o
  -9  12   4        3.84       10.04      3.76 o
  -8  12   4       26.00       29.55      3.83 o
  -7  12   4       66.76       67.80      3.49 o
  -6  12   4       44.40       39.02      2.85 o
  -5  12   4       19.00       17.66      1.79 o
  -4  12   4       33.91       31.48      2.10 o
  -3  12   4       16.00       15.14      1.70 o
  -2  12   4      278.16      267.60      5.41 o
  -1  12   4      247.15      237.52      5.22 o
   0  12   4       29.20       29.47      1.95 o
   1  12   4      247.46      247.91      5.09 o
   2  12   4      277.30      269.03      5.33 o
   3  12   4       16.26       16.79      1.70 o
   4  12   4       34.16       35.37      2.72 o
   5  12   4       19.20       15.94      1.70 o
   6  12   4       44.80       39.04      4.47 o
   7  12   4       66.94       67.12      3.49 o
   8  12   4       25.83       29.37      3.37 o
   9  12   4        3.87        5.23      2.17 o
  10  12   4       39.56       48.00      3.92 o
  11  12   4        4.38        7.48      2.86 o
 -11  13   4        1.43       10.04      4.39 o
 -10  13   4       37.52       45.16      6.27 o
  -9  13   4       17.58       16.94      4.39 o
  -8  13   4        0.17       -1.97      2.83 o
  -7  13   4       21.32       21.55      2.35 o
  -6  13   4        8.00        9.50      1.91 o
  -5  13   4       38.58       31.64      2.23 o
  -4  13   4      311.05      290.58      5.95 o
  -3  13   4       72.46       73.04      2.89 o
  -2  13   4      271.26      263.68      5.41 o
  -1  13   4       17.49       16.21      1.70 o
   0  13   4       26.91       23.92      2.08 o
   1  13   4       17.23       14.65      1.79 o
   2  13   4      271.99      263.12      5.41 o
   3  13   4       72.06       67.49      2.82 o
   4  13   4      311.86      281.35      5.80 o
   5  13   4       39.03       38.53      2.42 o
   6  13   4        8.13        7.58      1.81 o
   7  13   4       21.63       27.14      3.29 o
   8  13   4        0.18        1.70      1.54 o
   9  13   4       17.50       15.85      2.28 o
  10  13   4       37.44       41.24      3.73 o
 -10  14   4        5.12        5.65      3.76 o
  -9  14   4        2.34       10.04      3.76 o
  -8  14   4        0.50        0.19      1.66 o
  -7  14   4       25.51       25.89      3.88 o
  -6  14   4        8.30        9.28      2.54 o
  -5  14   4       21.70       20.92      2.02 o
  -4  14   4       44.24       42.27      2.51 o
  -3  14   4       30.70       28.18      2.10 o
  -2  14   4       89.66       82.31      3.14 o
  -1  14   4      103.21      101.46      4.62 o
   0  14   4      118.47      122.64      3.76 o
   1  14   4      102.78       99.59      5.16 o
   2  14   4       89.25       84.64      3.14 o
   3  14   4       30.47       27.49      2.02 o
   4  14   4       44.29       40.17      2.48 o
   5  14   4       21.54       23.93      2.02 o
   6  14   4        8.13        9.11      2.59 o
   7  14   4       25.69       28.01      2.64 o
   8  14   4        0.49        1.64      1.66 o
   9  14   4        2.39        1.11      1.91 o
  10  14   4        5.03        5.02      3.14 o
  -8  15   4        4.10        3.32      2.32 o
  -7  15   4        4.88        4.94      2.24 o
  -6  15   4       29.76       33.68      3.12 o
  -5  15   4       50.94       45.40      2.80 o
  -4  15   4       35.58       32.85      3.87 o
  -3  15   4       28.01       23.58      2.16 o
  -2  15   4       94.17       90.48      3.94 o
  -1  15   4       57.99       54.33      2.90 o
   0  15   4       15.06       15.11      1.79 o
   1  15   4       57.67       50.01      2.65 o
   2  15   4       94.00       94.97      3.45 o
   3  15   4       27.80       26.79      2.26 o
   4  15   4       35.98       37.63      2.51 o
   5  15   4       51.18       53.61      2.80 o
   6  15   4       29.45       28.20      2.85 o
   7  15   4        4.80        7.83      2.14 o
   8  15   4        4.09        2.81      1.74 o
   9  15   4        7.75        9.94      2.86 o
  -8  16   4        1.78        2.34      2.41 o
  -7  16   4       21.55       17.77      3.76 o
  -6  16   4       10.70       19.27      4.39 o
  -5  16   4       63.15       78.76      7.21 o
  -4  16   4       30.80       29.02      2.51 o
  -3  16   4        0.51        1.88      1.63 o
  -2  16   4       23.24       27.35      2.34 o
  -1  16   4       22.65       22.72      2.10 o
   0  16   4        3.60        3.62      1.39 o
   1  16   4       22.35       20.02      2.02 o
   2  16   4       23.43       22.97      2.10 o
   3  16   4        0.52        0.56      1.32 o
   4  16   4       30.68       32.80      3.76 o
   5  16   4       63.13       71.72      3.28 o
   6  16   4       10.55       14.54      2.28 o
   7  16   4       21.73       22.58      2.76 o
   8  16   4        1.76        0.63      1.74 o
  -7  17   4        3.88        3.42      2.41 o
  -6  17   4        0.89        1.31      2.41 o
  -5  17   4        1.15        1.25      2.41 o
  -4  17   4       20.79       26.33      2.76 o
  -3  17   4        7.77       11.57      2.73 o
  -2  17   4       37.28       36.01      5.97 o
  -1  17   4       53.28       51.35      3.37 o
   0  17   4        1.99        1.25      1.63 o
   1  17   4       53.52       60.24      3.44 o
   2  17   4       37.35       41.52      2.73 o
   3  17   4        7.73       11.20      2.42 o
   4  17   4       20.75       26.92      2.42 o
   5  17   4        1.14        5.28      1.91 o
   6  17   4        0.87       -0.14      1.66 o
   7  17   4        3.95       -0.63      2.66 o
  -5  18   4        3.67       12.55      3.01 o
  -4  18   4       20.92       24.99      3.00 o
  -3  18   4        2.74        2.78      2.03 o
  -2  18   4        6.11        9.04      3.93 o
  -1  18   4       28.66       28.70      3.00 o
   0  18   4       17.54       16.76      2.54 o
   1  18   4       28.50       30.07      3.12 o
   2  18   4        6.18        5.53      2.03 o
   3  18   4        2.70        2.51      1.91 o
   4  18   4       20.75       20.79      3.72 o
   5  18   4        3.68        6.37      2.86 o
   6  18   4        5.28        4.39      3.76 o
  -4  19   4       10.54        9.68      4.70 o
  -3  19   4       10.54        8.44      2.28 o
  -2  19   4        2.50        2.51      2.17 o
  -1  19   4        1.93        0.98      2.03 o
   0  19   4       18.63       16.86      2.64 o
   1  19   4        1.89        5.65      2.17 o
   2  19   4        2.48        2.25      2.01 o
   3  19   4       10.49       10.64      3.41 o
   4  19   4       10.45       12.55      3.10 o
  -1  20   4        0.41        2.51      3.76 o
   0  20   4        0.45        1.88      3.76 o
   1  20   4        0.40        0.63      3.14 o
   2  20   4        0.82       -0.63      3.76 o
   1   0   5     1009.87     1012.57      9.85 o
   2   0   5     2730.63     3108.37     27.78 o
   3   0   5       75.82       90.29      1.77 o
   4   0   5      136.45      116.25      2.09 o
   5   0   5      242.17      223.10      3.23 o
   6   0   5      122.89      102.49      2.17 o
   7   0   5      231.84      220.55      3.42 o
   8   0   5       81.28       75.21      2.71 o
   9   0   5      363.99      343.23      6.41 o
  10   0   5        2.78        4.06      1.32 o
  11   0   5       25.29       28.60      2.63 o
  12   0   5        0.30       -0.69      1.32 o
  13   0   5       24.30       25.58      2.65 o
  14   0   5        0.33        2.17      2.41 o
 -14   1   5       24.90       33.29      3.99 o
 -13   1   5       15.96       14.19      2.10 o
 -12   1   5       29.68       32.44      2.58 o
 -11   1   5       62.07       60.26      2.97 o
 -10   1   5       27.41       33.05      2.26 o
  -9   1   5       46.05       48.04      2.42 o
  -8   1   5      130.43      124.97      3.43 o
  -7   1   5       57.65       52.19      1.68 o
  -6   1   5       17.68       18.25      0.97 o
  -5   1   5       98.03      107.90      2.09 o
  -4   1   5      187.54      184.79      2.52 o
  -3   1   5      546.62      565.91      5.68 o
  -2   1   5       84.05       77.83      2.10 o
  -1   1   5      983.67     1021.65      9.94 o
   0   1   5      219.92      248.65      3.18 o
   1   1   5      988.55     1029.30      9.94 o
   2   1   5       83.54       74.91      1.58 o
   3   1   5      545.05      554.34      6.61 o
   4   1   5      183.99      187.99      4.50 o
   5   1   5       98.11      102.97      2.09 o
   6   1   5       18.05       18.86      1.27 o
   7   1   5       58.09       54.47      1.99 o
   8   1   5      129.60      127.23      3.52 o
   9   1   5       46.37       46.15      2.39 o
  10   1   5       27.41       30.86      2.26 o
  11   1   5       61.47       56.12      2.86 o
  12   1   5       29.34       25.87      2.39 o
  13   1   5       15.81       19.48      2.82 o
  14   1   5       24.75       39.52      6.27 o
 -13   2   5       30.07       33.97      3.26 o
 -12   2   5       23.11       22.75      2.23 o
 -11   2   5       21.41       23.49      2.10 o
 -10   2   5       26.62       30.77      2.16 o
  -9   2   5      228.76      212.34      4.78 o
  -8   2   5      338.25      337.33      5.95 o
  -7   2   5      145.58      146.86      3.01 o
  -6   2   5       85.61       85.54      1.77 o
  -5   2   5       85.83       81.09      1.56 o
  -4   2   5       69.24       57.03      1.34 o
  -3   2   5      179.41      184.43      2.33 o
  -2   2   5      215.44      192.03      2.70 o
  -1   2   5      232.04      231.55      3.69 o
   0   2   5      984.58     1131.26     10.83 o
   1   2   5      231.47      232.77      3.07 o
   2   2   5      217.40      188.02      2.71 o
   3   2   5      181.74      187.70      4.07 o
   4   2   5       68.83       56.35      1.73 o
   5   2   5       86.12       77.50      2.42 o
   6   2   5       87.69       84.32      2.22 o
   7   2   5      145.20      146.53      3.16 o
   8   2   5      337.65      333.03      8.96 o
   9   2   5      230.41      210.74      6.15 o
  10   2   5       26.62       29.25      2.16 o
  11   2   5       21.15       25.03      2.26 o
  12   2   5       23.34       25.52      2.34 o
  13   2   5       29.95       33.89      3.35 o
 -13   3   5        2.43       -0.63      2.82 o
 -12   3   5       10.26       11.88      2.50 o
 -11   3   5       54.41       50.55      3.26 o
 -10   3   5       62.60       60.50      2.65 o
  -9   3   5       19.07       19.34      1.70 o
  -8   3   5       86.44       85.70      2.80 o
  -7   3   5      349.84      347.91      5.14 o
  -6   3   5       87.75       84.13      1.77 o
  -5   3   5       62.57       63.46      1.42 o
  -4   3   5      238.27      246.00      2.90 o
  -3   3   5      331.75      373.23      3.57 o
  -2   3   5     2086.94     2287.41     19.12 o
  -1   3   5      774.57      829.61      8.88 o
   0   3   5       56.76       51.62      1.22 o
   1   3   5      772.05      819.41      8.25 o
   2   3   5     2088.63     2270.35     22.82 o
   3   3   5      334.96      376.86      6.63 o
   4   3   5      236.66      239.83      4.94 o
   5   3   5       62.83       62.21      2.20 o
   6   3   5       88.29       78.61      2.55 o
   7   3   5      348.66      345.44      5.35 o
   8   3   5       85.54       83.19      2.97 o
   9   3   5       19.56       18.45      1.88 o
  10   3   5       62.71       61.67      2.89 o
  11   3   5       55.21       50.69      2.97 o
  12   3   5       10.08        9.75      1.80 o
  13   3   5        2.51        2.18      1.63 o
 -13   4   5       11.66       11.73      2.66 o
 -12   4   5        5.57        6.84      4.08 o
 -11   4   5       61.38       60.40      4.70 o
 -10   4   5       27.41       31.47      2.40 o
  -9   4   5       81.88       86.06      3.37 o
  -8   4   5      158.72      157.23      5.52 o
  -7   4   5      386.09      383.95      5.49 o
  -6   4   5      110.65      100.34      1.96 o
  -5   4   5       91.49       95.90      1.83 o
  -4   4   5       48.05       45.17      1.20 o
  -3   4   5       75.62       70.27      1.30 o
  -2   4   5      459.98      438.40      6.55 o
  -1   4   5     1234.27     1346.51     17.41 o
   0   4   5        0.52       -0.22      0.60 o
   1   4   5     1229.56     1344.13     15.83 o
   2   4   5      457.13      414.66      7.36 o
   3   4   5       76.22       68.72      2.54 o
   4   4   5       48.15       44.79      1.79 o
   5   4   5       90.75       92.27      2.57 o
   6   4   5      108.82       96.91      2.54 o
   7   4   5      385.65      382.22      5.87 o
   8   4   5      159.81      150.25      7.70 o
   9   4   5       82.47       81.86      3.14 o
  10   4   5       27.57       28.20      2.34 o
  11   4   5       61.13       64.21      3.21 o
  12   4   5        5.62       10.05      1.90 o
  13   4   5       11.71       17.04      2.39 o
 -13   5   5       25.34       27.25      3.75 o
 -12   5   5        0.32        1.13      2.20 o
 -11   5   5       27.02       30.62      3.30 o
 -10   5   5       12.62       11.44      4.70 o
  -9   5   5       26.60       30.59      2.86 o
  -8   5   5      164.77      165.55      5.53 o
  -7   5   5       59.67       60.36      2.92 o
  -6   5   5        0.37        0.00      0.77 o
  -5   5   5       20.23       21.54      1.03 o
  -4   5   5      130.63      132.77      2.51 o
  -3   5   5       26.97       27.18      1.12 o
  -2   5   5        5.30        5.04      0.57 o
  -1   5   5     1014.39     1050.60     11.47 o
   0   5   5       19.85       19.67      1.08 o
   1   5   5     1018.38     1078.15     11.66 o
   2   5   5        4.94        3.45      0.94 o
   3   5   5       26.17       24.58      1.39 o
   4   5   5      131.26      121.90      4.29 o
   5   5   5       20.42       21.96      1.45 o
   6   5   5        0.48        0.21      0.93 o
   7   5   5       59.82       58.16      2.42 o
   8   5   5      166.13      158.58      4.23 o
   9   5   5       26.90       25.60      2.16 o
  10   5   5       12.73       10.57      1.64 o
  11   5   5       27.15       22.87      2.26 o
  12   5   5        0.29       -1.22      1.47 o
  13   5   5       25.23       29.45      3.75 o
 -13   6   5       13.65       20.78      3.55 o
 -12   6   5       18.70       20.92      3.30 o
 -11   6   5        6.30        4.39      2.82 o
 -10   6   5        1.80       -0.31      1.77 o
  -9   6   5       15.42       15.25      2.41 o
  -8   6   5       47.02       52.80      3.30 o
  -7   6   5      659.20      640.20     13.31 o
  -6   6   5      627.11      622.84      7.78 o
  -5   6   5       99.94       95.97      4.82 o
  -4   6   5      159.94      162.70      2.73 o
  -3   6   5       67.22       60.64      3.15 o
  -2   6   5       69.80       71.45      2.02 o
  -1   6   5      204.27      201.95      3.99 o
   0   6   5        1.34        1.18      0.82 o
   1   6   5      203.63      204.32      3.68 o
   2   6   5       70.13       79.36      2.42 o
   3   6   5       68.21       57.82      2.99 o
   4   6   5      161.31      159.33      3.80 o
   5   6   5       98.91       92.02      4.44 o
   6   6   5      629.24      599.67      8.77 o
   7   6   5      661.44      630.79     10.32 o
   8   6   5       47.66       40.07      2.34 o
   9   6   5       15.85       17.00      1.90 o
  10   6   5        1.79        1.65      1.72 o
  11   6   5        6.06        7.23      1.79 o
  12   6   5       18.88       23.62      2.48 o
  13   6   5       13.67       11.29      4.39 o
 -13   7   5       40.27       38.47      4.20 o
 -12   7   5       15.05       13.83      3.10 o
 -11   7   5       57.87       52.80      4.70 o
 -10   7   5       22.86       26.84      3.10 o
  -9   7   5        4.99        7.53      2.22 o
  -8   7   5      187.34      187.33      5.98 o
  -7   7   5       89.02       88.45      2.97 o
  -6   7   5      153.38      152.43      3.03 o
  -5   7   5      113.57      114.23      2.48 o
  -4   7   5      444.97      438.72      5.98 o
  -3   7   5      170.99      156.07      4.09 o
  -2   7   5      786.39      755.50     34.86 o
  -1   7   5       20.73       17.28      1.39 o
   0   7   5      401.17      424.91      6.66 o
   1   7   5       21.65       17.96      1.39 o
   2   7   5      785.54      723.28     32.09 o
   3   7   5      170.45      157.05      3.60 o
   4   7   5      444.08      423.92      7.59 o
   5   7   5      113.29      108.46      3.42 o
   6   7   5      152.89      144.99      5.41 o
   7   7   5       88.27       81.84      2.97 o
   8   7   5      185.88      181.12      4.08 o
   9   7   5        4.85        4.81      1.39 o
  10   7   5       22.77       23.10      2.34 o
  11   7   5       58.36       53.38      3.53 o
  12   7   5       15.07       20.86      2.42 o
 -12   8   5        3.18        4.08      2.66 o
 -11   8   5       48.56       54.64      6.27 o
 -10   8   5       18.30       19.18      4.39 o
  -9   8   5       33.58       40.15      3.30 o
  -8   8   5       15.89       14.39      1.81 o
  -7   8   5      188.81      190.19      9.42 o
  -6   8   5      299.72      300.16      5.70 o
  -5   8   5       99.54       99.99      3.03 o
  -4   8   5      333.72      326.83      5.80 o
  -3   8   5      111.63      104.68      3.26 o
  -2   8   5      219.09      192.21      6.35 o
  -1   8   5      542.83      516.07      8.93 o
   0   8   5      169.79      164.39      4.15 o
   1   8   5      542.04      523.13     15.38 o
   2   8   5      220.00      197.54      4.89 o
   3   8   5      112.85      101.05      3.28 o
   4   8   5      331.58      313.22     10.68 o
   5   8   5       98.74      100.51      3.03 o
   6   8   5      298.30      289.44      5.52 o
   7   8   5      188.80      189.70      6.29 o
   8   8   5       16.25       15.44      2.11 o
   9   8   5       33.15       33.69      2.48 o
  10   8   5       18.18       16.48      2.02 o
  11   8   5       48.66       51.36      3.14 o
  12   8   5        3.13        4.98      2.26 o
  -8   9   5       63.09       54.01      3.39 o
  -7   9   5       54.11       51.79      3.12 o
  -6   9   5       21.95       22.29      1.79 o
  -5   9   5       88.63       84.28      3.05 o
  -4   9   5      143.62      148.92      4.50 o
  -3   9   5      486.08      460.58      7.44 o
  -2   9   5        6.80        7.28      1.32 o
  -1   9   5      223.56      205.63      6.37 o
   0   9   5       11.26       11.56      1.80 o
   1   9   5      221.33      207.39      4.46 o
   2   9   5        6.78        6.16      1.25 o
   3   9   5      484.33      466.96     10.31 o
   4   9   5      142.96      148.48      3.66 o
   5   9   5       89.40       76.81      3.34 o
   6   9   5       21.34       23.65      1.95 o
   7   9   5       53.75       55.39      3.21 o
   8   9   5       63.28       61.24      3.22 o
   9   9   5      122.96      118.65      5.64 o
  10   9   5        0.77        1.41      1.57 o
  11   9   5       16.37       16.49      2.34 o
  12   9   5        5.48        6.27      4.39 o
 -10  10   5       35.30       38.26      6.27 o
  -9  10   5       19.38       19.45      5.02 o
  -8  10   5        8.00        7.17      2.13 o
  -7  10   5        9.29        9.09      1.85 o
  -6  10   5       31.82       30.46      2.54 o
  -5  10   5       41.42       42.97      2.26 o
  -4  10   5       43.56       33.08      2.16 o
  -3  10   5       69.36       68.23      3.89 o
  -2  10   5       83.64       77.57      2.89 o
  -1  10   5       22.70       21.00      2.08 o
   0  10   5       70.44       66.36      2.58 o
   1  10   5       23.01       22.42      1.79 o
   2  10   5       82.81       71.46      2.73 o
   3  10   5       69.43       69.78      2.73 o
   4  10   5       44.14       34.90      2.02 o
   5  10   5       41.44       45.24      2.42 o
   6  10   5       32.44       30.42      2.40 o
   7  10   5        9.29        9.99      3.68 o
   8  10   5        8.28        7.06      1.96 o
   9  10   5       19.65       18.50      2.40 o
  10  10   5       35.17       33.20      3.00 o
  11  10   5       48.69       51.02      3.73 o
 -11  11   5       10.71       18.19      5.02 o
 -10  11   5        6.07        5.65      3.76 o
  -9  11   5        5.33        6.90      3.76 o
  -8  11   5        8.53        7.86      2.29 o
  -7  11   5        6.53        7.32      1.81 o
  -6  11   5       15.71       16.23      2.79 o
  -5  11   5      150.63      141.82      5.27 o
  -4  11   5      194.94      192.69      4.62 o
  -3  11   5       22.92       21.34      1.84 o
  -2  11   5      393.76      366.15      6.65 o
  -1  11   5       93.29       89.53      3.03 o
   0  11   5        3.39        3.92      1.25 o
   1  11   5       94.10       90.53      3.05 o
   2  11   5      391.88      373.76      6.66 o
   3  11   5       22.71       20.60      1.88 o
   4  11   5      195.71      191.28      4.54 o
   5  11   5      150.06      140.07      7.24 o
   6  11   5       16.02       17.72      2.11 o
   7  11   5        6.56        7.54      1.74 o
   8  11   5        8.25        6.48      1.81 o
   9  11   5        5.22        7.05      2.85 o
  10  11   5        6.06        7.74      2.17 o
 -10  12   5        8.52       13.80      4.39 o
  -9  12   5        6.37        8.78      3.76 o
  -8  12   5        3.24        4.81      1.81 o
  -7  12   5        2.27        0.63      1.66 o
  -6  12   5        3.36        1.48      1.54 o
  -5  12   5       16.08       19.15      3.89 o
  -4  12   5      503.89      487.60      8.93 o
  -3  12   5      258.74      236.99      5.79 o
  -2  12   5        6.69        9.26      2.26 o
  -1  12   5       78.12       75.02      2.89 o
   0  12   5       25.10       21.64      1.99 o
   1  12   5       78.62       75.55      3.09 o
   2  12   5        6.50        5.94      1.47 o
   3  12   5      258.31      236.69      5.25 o
   4  12   5      503.49      493.19     11.23 o
   5  12   5       15.79       14.73      1.79 o
   6  12   5        3.22        4.34      1.66 o
   7  12   5        2.33        1.46      1.45 o
   8  12   5        3.28        4.63      1.66 o
   9  12   5        6.36        6.47      2.03 o
  10  12   5        8.66        7.30      2.11 o
 -10  13   5       43.04       39.52      6.27 o
  -9  13   5        8.25        9.41      4.39 o
  -8  13   5        2.21        1.46      1.81 o
  -7  13   5        1.50        2.54      2.08 o
  -6  13   5       15.65       18.93      2.40 o
  -5  13   5       82.16       77.83      3.18 o
  -4  13   5       41.56       40.04      2.42 o
  -3  13   5        1.75        1.57      1.25 o
  -2  13   5       58.03       51.96      2.65 o
  -1  13   5       60.37       53.33      2.65 o
   0  13   5        0.83        3.29      1.25 o
   1  13   5       59.90       56.47      3.08 o
   2  13   5       58.30       49.97      2.58 o
   3  13   5        1.76        2.51      1.45 o
   4  13   5       41.91       37.09      2.72 o
   5  13   5       81.58       79.05      3.14 o
   6  13   5       15.48       18.08      2.28 o
   7  13   5        1.52        5.31      1.74 o
   8  13   5        2.30        5.15      1.74 o
   9  13   5        8.18        8.26      2.55 o
  -9  14   5        6.48        3.76      3.76 o
  -8  14   5        4.94        5.21      2.03 o
  -7  14   5        7.16        3.80      2.03 o
  -6  14   5        8.19        5.48      2.92 o
  -5  14   5       16.13       13.77      1.95 o
  -4  14   5       11.86       13.41      1.79 o
  -3  14   5       66.68       63.23      4.35 o
  -2  14   5       45.25       43.90      2.58 o
  -1  14   5        6.58        5.42      1.52 o
   0  14   5       47.29       45.02      2.65 o
   1  14   5        6.69        5.80      1.57 o
   2  14   5       45.00       42.85      2.51 o
   3  14   5       66.04       66.90      2.99 o
   4  14   5       11.77       14.17      1.79 o
   5  14   5       16.34       18.54      1.95 o
   6  14   5        8.07        7.64      2.03 o
   7  14   5        7.23        5.61      1.91 o
   8  14   5        4.90        9.91      2.17 o
   9  14   5        6.51       10.90      2.86 o
  -9  15   5        2.03        3.14      4.39 o
  -8  15   5       10.42        8.81      2.28 o
  -7  15   5        7.91        8.63      2.25 o
  -6  15   5        7.12        5.85      2.56 o
  -5  15   5       24.20       24.66      2.34 o
  -4  15   5        3.97        4.76      1.70 o
  -3  15   5        5.80       10.22      1.88 o
  -2  15   5        7.31        7.30      1.70 o
  -1  15   5       42.20       36.95      2.58 o
   0  15   5        9.75        7.12      1.52 o
   1  15   5       42.09       37.65      2.51 o
   2  15   5        7.41        9.24      1.70 o
   3  15   5        5.87        7.11      1.57 o
   4  15   5        3.98        4.86      1.57 o
   5  15   5       24.14       26.48      2.42 o
   6  15   5        7.00        9.57      2.11 o
   7  15   5        7.96        8.15      2.17 o
   8  15   5       10.56       14.95      2.54 o
  -8  16   5       10.23       15.68      4.39 o
  -7  16   5       16.29       16.45      2.77 o
  -6  16   5       38.50       40.58      3.46 o
  -5  16   5       31.83       30.51      3.16 o
  -4  16   5        4.12        4.15      1.63 o
  -3  16   5        1.74       -0.17      1.52 o
  -2  16   5        9.67       12.55      1.88 o
  -1  16   5       30.72       33.86      2.58 o
   0  16   5       26.44       30.79      2.42 o
   1  16   5       30.62       36.81      2.58 o
   2  16   5        9.59        9.12      1.99 o
   3  16   5        1.68        0.00      1.32 o
   4  16   5        4.09        3.99      1.52 o
   5  16   5       31.89       30.70      2.90 o
   6  16   5       38.34       36.64      3.12 o
   7  16   5       16.42       17.92      2.74 o
   8  16   5       10.14       10.66      3.76 o
  -6  17   5        3.72        4.08      2.66 o
  -5  17   5        5.17        6.59      2.66 o
  -4  17   5       11.33       11.46      2.02 o
  -3  17   5        9.71       14.04      2.02 o
  -2  17   5        2.98        3.52      1.63 o
  -1  17   5        3.46        4.64      1.63 o
   0  17   5        1.26        2.67      1.57 o
   1  17   5        3.45        4.12      1.63 o
   2  17   5        2.93        5.15      1.63 o
   3  17   5        9.74       14.68      1.99 o
   4  17   5       11.33       14.36      2.10 o
   5  17   5        5.17        9.87      2.17 o
   6  17   5        3.76        2.88      1.91 o
   7  17   5        3.42        5.65      3.14 o
  -4  18   5       10.08       13.31      2.54 o
  -3  18   5        0.11        1.76      2.03 o
  -2  18   5        2.89        2.74      2.03 o
  -1  18   5        5.78        4.12      2.03 o
   0  18   5        0.94        3.36      1.70 o
   1  18   5        5.74        8.57      1.75 o
   2  18   5        2.85        6.24      1.79 o
   3  18   5        0.12        4.96      1.70 o
   4  18   5       10.06       13.64      2.10 o
   5  18   5       18.96       24.46      5.02 o
  -3  19   5       13.59       14.43      4.39 o
  -2  19   5        3.22        1.25      2.66 o
  -1  19   5        8.91       10.35      3.10 o
   0  19   5       34.09       34.13      3.37 o
   1  19   5        8.91       11.75      3.30 o
   2  19   5        3.26        2.34      2.41 o
   3  19   5       13.63       11.92      5.02 o
   0   0   6      320.76      274.90      5.16 o
   1   0   6      291.94      277.57      4.21 o
   2   0   6      382.51      385.37      4.72 o
   3   0   6       68.86       99.32      3.23 o
   4   0   6       13.82       12.86      0.96 o
   5   0   6       77.44       68.86      2.76 o
   6   0   6      141.43      134.69      2.71 o
   7   0   6       12.25       10.23      1.22 o
   8   0   6        3.70        2.61      1.20 o
   9   0   6        5.01        6.20      1.47 o
  10   0   6        0.02        1.79      1.19 o
  11   0   6        3.52        2.58      1.32 o
  12   0   6        9.25       10.22      1.88 o
  13   0   6       81.39       82.73      5.65 o
 -13   1   6        1.98        4.21      2.70 o
 -12   1   6       11.36        8.22      2.28 o
 -11   1   6       34.74       34.74      3.00 o
 -10   1   6       16.47       14.20      1.70 o
  -9   1   6        1.41        1.12      1.06 o
  -8   1   6      245.27      252.87      5.25 o
  -7   1   6      128.39      128.51      3.18 o
  -6   1   6       24.12       20.80      1.17 o
  -5   1   6      174.10      174.37      3.44 o
  -4   1   6       32.73       32.53      1.06 o
  -3   1   6      578.36      586.98      6.56 o
  -2   1   6      322.41      322.04      4.17 o
  -1   1   6      944.11      893.17      9.08 o
   0   1   6       36.06       26.67      1.13 o
   1   1   6      945.65      898.68      9.07 o
   2   1   6      320.77      317.38      4.11 o
   3   1   6      581.14      593.30      6.56 o
   4   1   6       33.11       32.13      1.57 o
   5   1   6      175.32      175.22      3.42 o
   6   1   6       24.05       23.19      1.31 o
   7   1   6      127.79      125.17      3.01 o
   8   1   6      243.61      248.51      5.23 o
   9   1   6        1.40        2.82      1.19 o
  10   1   6       16.96       19.13      2.02 o
  11   1   6       34.73       35.12      2.58 o
  12   1   6       11.44       10.29      1.95 o
  13   1   6        2.02       -0.88      1.74 o
 -13   2   6       11.05       18.54      3.55 o
 -12   2   6       12.50       16.84      4.08 o
 -11   2   6       21.22       22.10      2.48 o
 -10   2   6       86.63       96.22      3.95 o
  -9   2   6      113.47      108.01      4.91 o
  -8   2   6       44.15       44.02      2.76 o
  -7   2   6      156.38      142.46      2.71 o
  -6   2   6       62.18       66.61      1.67 o
  -5   2   6      117.45      124.46      2.19 o
  -4   2   6        1.16        0.58      0.71 o
  -3   2   6       31.44       31.72      1.08 o
  -2   2   6      684.41      718.77      7.62 o
  -1   2   6       36.63       45.37      1.36 o
   0   2   6        3.00        5.12      0.84 o
   1   2   6       37.23       42.33      1.32 o
   2   2   6      682.28      722.00      7.65 o
   3   2   6       31.75       32.43      1.52 o
   4   2   6        1.08        0.19      1.72 o
   5   2   6      116.81      119.78      4.74 o
   6   2   6       62.12       67.31      2.16 o
   7   2   6      156.56      147.68      3.35 o
   8   2   6       44.29       46.11      2.34 o
   9   2   6      113.09      106.12      4.35 o
  10   2   6       86.56       94.09      3.53 o
  11   2   6       20.98       21.48      2.34 o
  12   2   6       12.71       17.01      2.07 o
  13   2   6       11.08       13.27      2.54 o
 -13   3   6        6.85        6.27      2.66 o
 -12   3   6       32.17       39.99      5.33 o
 -11   3   6       10.79       13.76      4.08 o
 -10   3   6       59.77       66.43      4.20 o
  -9   3   6       21.97       20.96      2.11 o
  -8   3   6       25.35       28.78      2.68 o
  -7   3   6       77.21       81.87      3.35 o
  -6   3   6      238.56      225.65      4.58 o
  -5   3   6       97.54       93.08      2.01 o
  -4   3   6       19.00       20.54      1.30 o
  -3   3   6        0.36        1.93      0.65 o
  -2   3   6      523.54      547.83      6.83 o
  -1   3   6      334.02      349.06      4.29 o
   0   3   6      486.23      425.92      5.60 o
   1   3   6      332.84      347.04      4.86 o
   2   3   6      519.84      544.72      6.84 o
   3   3   6        0.31        1.57      0.94 o
   4   3   6       18.76       20.08      1.66 o
   5   3   6       97.03       97.62      3.26 o
   6   3   6      239.70      217.28      5.98 o
   7   3   6       77.01       82.39      2.55 o
   8   3   6       24.69       26.56      2.02 o
   9   3   6       22.20       23.71      2.02 o
  10   3   6       59.46       61.04      3.03 o
  11   3   6       10.72       11.27      1.95 o
  12   3   6       32.16       32.90      2.65 o
  13   3   6        6.82        3.76      2.41 o
 -13   4   6        6.99        1.60      6.59 o
 -12   4   6        0.86       -0.31      2.22 o
 -11   4   6       31.24       30.45      3.55 o
 -10   4   6        1.77        0.63      1.77 o
  -9   4   6       20.94       19.64      2.86 o
  -8   4   6       74.72       76.61      3.99 o
  -7   4   6      222.72      212.82      5.04 o
  -6   4   6       22.99       23.47      1.50 o
  -5   4   6      160.62      160.35      2.64 o
  -4   4   6       26.04       25.04      1.06 o
  -3   4   6      174.66      155.86      2.29 o
  -2   4   6        6.42        7.70      0.91 o
  -1   4   6       60.63       53.11      1.80 o
   0   4   6      524.82      497.29      7.01 o
   1   4   6       60.44       53.47      2.90 o
   2   4   6        6.03        6.67      1.00 o
   3   4   6      175.34      151.19      6.35 o
   4   4   6       26.57       26.58      1.91 o
   5   4   6      161.30      160.15      4.48 o
   6   4   6       23.03       23.37      1.55 o
   7   4   6      222.19      210.32      5.10 o
   8   4   6       75.02       72.79      2.97 o
   9   4   6       20.80       17.86      1.88 o
  10   4   6        1.81        2.20      1.39 o
  11   4   6       31.08       32.38      2.65 o
  12   4   6        0.91       -0.78      1.57 o
  13   4   6        6.88       10.66      3.76 o
 -13   5   6        6.22        8.78      4.39 o
 -12   5   6       25.18       25.73      3.55 o
 -11   5   6        4.03        9.24      2.41 o
 -10   5   6       55.10       69.18      4.20 o
  -9   5   6        2.97       -0.18      3.45 o
  -8   5   6       76.28       83.94      4.20 o
  -7   5   6      463.64      452.11      7.19 o
  -6   5   6      117.17      111.32      2.53 o
  -5   5   6      117.78      116.47      2.55 o
  -4   5   6       57.69       56.25      2.15 o
  -3   5   6       80.14       75.34      2.22 o
  -2   5   6      231.53      202.96      4.44 o
  -1   5   6     1072.83     1034.43     30.78 o
   0   5   6        2.50        2.09      1.00 o
   1   5   6     1073.29     1045.93     20.12 o
   2   5   6      231.87      200.82      4.82 o
   3   5   6       80.26       67.50      2.42 o
   4   5   6       57.28       59.84      2.34 o
   5   5   6      116.65      113.72      3.05 o
   6   5   6      116.51      112.52      3.21 o
   7   5   6      461.49      427.33      8.33 o
   8   5   6       75.95       76.50      3.26 o
   9   5   6        3.10        1.01      1.39 o
  10   5   6       54.75       49.68      3.08 o
  11   5   6        3.96        5.33      1.57 o
  12   5   6       25.26       27.27      2.65 o
 -12   6   6       13.36       15.53      3.10 o
 -11   6   6       11.19       11.15      2.66 o
 -10   6   6       55.60       59.13      4.20 o
  -9   6   6       60.05       58.80      3.75 o
  -8   6   6       64.42       72.76      5.65 o
  -7   6   6      260.76      262.15      5.38 o
  -6   6   6      143.88      128.72      3.16 o
  -5   6   6       28.85       27.87      1.55 o
  -4   6   6      138.55      124.60      2.84 o
  -3   6   6      207.29      204.21      6.88 o
  -2   6   6      100.67      100.32      2.89 o
  -1   6   6      133.72      131.19      3.21 o
   0   6   6       44.69       40.02      1.88 o
   1   6   6      134.43      128.34      4.23 o
   2   6   6      102.13      106.55      3.80 o
   3   6   6      205.55      211.75      5.18 o
   4   6   6      138.92      129.59      3.36 o
   5   6   6       28.88       28.57      1.88 o
   6   6   6      144.11      126.31      3.50 o
   7   6   6      258.49      248.87      6.14 o
   8   6   6       64.31       62.76      3.44 o
   9   6   6       60.05       53.90      2.89 o
  10   6   6       55.29       59.40      3.17 o
  11   6   6       11.19       11.59      2.02 o
  12   6   6       13.30       17.28      2.23 o
 -12   7   6        9.90       15.68      4.39 o
 -11   7   6        0.95        1.88      3.14 o
 -10   7   6       16.11       20.07      4.39 o
  -9   7   6       19.39       23.21      4.39 o
  -8   7   6      165.70      171.87      6.61 o
  -7   7   6      266.74      260.08      5.98 o
  -6   7   6      182.36      169.43      4.87 o
  -5   7   6       53.24       50.66      2.34 o
  -4   7   6      106.92      104.30      3.11 o
  -3   7   6        5.19        4.68      1.15 o
  -2   7   6       23.44       21.15      1.70 o
  -1   7   6       31.60       27.18      1.79 o
   0   7   6      510.62      513.29     11.49 o
   1   7   6       31.29       29.96      1.88 o
   2   7   6       24.08       20.66      1.63 o
   3   7   6        4.94        4.20      1.15 o
   4   7   6      106.82      109.44      4.53 o
   5   7   6       52.36       54.02      2.42 o
   6   7   6      183.02      182.17      5.61 o
   7   7   6      267.90      263.72      6.74 o
   8   7   6      165.31      164.60      5.16 o
   9   7   6       19.58       16.71      2.02 o
  10   7   6       15.91       21.12      2.44 o
  11   7   6        0.99        3.34      1.70 o
  12   7   6        9.78       10.04      4.39 o
  -9   8   6        0.98        1.88      3.14 o
  -8   8   6       15.46       13.99      2.11 o
  -7   8   6      225.48      213.86      7.99 o
  -6   8   6      126.17      120.95      4.07 o
  -5   8   6        0.10       -1.00      1.00 o
  -4   8   6      211.86      195.88      5.61 o
  -3   8   6      125.53      116.24      3.43 o
  -2   8   6      107.46      105.33      3.18 o
  -1   8   6      132.26      126.59      3.52 o
   0   8   6        2.14        2.02      1.06 o
   1   8   6      131.81      130.22      5.70 o
   2   8   6      106.27       98.11      3.11 o
   3   8   6      126.26      116.28      3.28 o
   4   8   6      212.56      203.93      4.54 o
   5   8   6        0.08        0.67      1.25 o
   6   8   6      126.47      119.41      3.50 o
   7   8   6      227.21      217.08      9.03 o
   8   8   6       15.66       14.36      3.39 o
   9   8   6        0.94        0.94      1.60 o
  10   8   6        8.05        9.02      3.16 o
  11   8   6        9.46       12.23      2.10 o
 -11   9   6        0.23        5.65      3.76 o
 -10   9   6        8.14        9.41      4.39 o
  -9   9   6       19.26       17.56      4.39 o
  -8   9   6       23.89       29.31      2.55 o
  -7   9   6       37.54       36.73      2.85 o
  -6   9   6      233.57      217.47      8.03 o
  -5   9   6      118.68      113.26      4.45 o
  -4   9   6       93.79       90.04      3.03 o
  -3   9   6      242.04      234.96      5.08 o
  -2   9   6      169.97      162.61      4.08 o
  -1   9   6      283.38      272.44      6.16 o
   0   9   6       12.20       12.46      1.90 o
   1   9   6      284.45      280.74      5.55 o
   2   9   6      171.69      162.86      5.89 o
   3   9   6      243.36      243.98      5.08 o
   4   9   6       93.11       85.32      3.05 o
   5   9   6      117.84      121.01      3.50 o
   6   9   6      232.92      204.28      4.76 o
   7   9   6       37.57       38.65      2.90 o
   8   9   6       23.63       32.63      4.29 o
   9   9   6       19.35       19.67      2.54 o
  10   9   6        8.22        6.27      2.17 o
  11   9   6        0.23        1.29      1.91 o
 -10  10   6       12.66       20.07      5.02 o
  -9  10   6       14.73       16.31      5.02 o
  -8  10   6        3.77        3.55      1.81 o
  -7  10   6       19.49       20.17      2.40 o
  -6  10   6       16.89       16.44      2.28 o
  -5  10   6      113.85      111.68      3.52 o
  -4  10   6       27.64       26.23      2.02 o
  -3  10   6      358.42      348.55      6.56 o
  -2  10   6       74.25       71.08      2.80 o
  -1  10   6       78.30       71.72      2.89 o
   0  10   6      165.69      166.14      4.13 o
   1  10   6       78.89       77.44      2.97 o
   2  10   6       73.40       69.05      2.73 o
   3  10   6      358.86      356.04      6.49 o
   4  10   6       28.22       28.21      2.02 o
   5  10   6      113.48      104.50      3.28 o
   6  10   6       16.81       19.22      2.28 o
   7  10   6       19.11       23.49      4.21 o
   8  10   6        3.69        3.68      1.74 o
   9  10   6       14.93       15.12      2.35 o
  10  10   6       12.76       11.89      2.95 o
 -10  11   6       26.29       33.87      6.27 o
  -9  11   6        4.29       -0.63      3.14 o
  -8  11   6       33.70       38.72      3.29 o
  -7  11   6        9.66        7.01      1.91 o
  -6  11   6       24.17       27.40      2.76 o
  -5  11   6       90.67       88.52      3.62 o
  -4  11   6        4.25        6.57      1.54 o
  -3  11   6       79.92       64.32      2.97 o
  -2  11   6       39.64       34.10      2.23 o
  -1  11   6       53.41       51.57      2.65 o
   0  11   6      408.84      382.97      6.97 o
   1  11   6       54.16       52.44      2.58 o
   2  11   6       40.02       31.07      2.20 o
   3  11   6       80.52       68.19      2.89 o
   4  11   6        4.38        5.30      1.39 o
   5  11   6       90.59       90.02      4.89 o
   6  11   6       24.24       28.69      2.64 o
   7  11   6        9.87        9.78      2.03 o
   8  11   6       33.70       35.56      3.00 o
   9  11   6        4.21        5.02      3.14 o
  10  11   6       26.46       23.77      3.00 o
 -10  12   6        7.71       11.29      4.39 o
  -9  12   6       11.90        9.41      4.39 o
  -8  12   6       21.03       26.74      2.85 o
  -7  12   6        4.07        3.69      2.03 o
  -6  12   6      107.72      104.99      4.58 o
  -5  12   6       40.94       37.24      2.65 o
  -4  12   6       16.16       18.01      1.95 o
  -3  12   6        4.76        8.86      1.63 o
  -2  12   6      137.46      135.95      3.99 o
  -1  12   6      173.18      157.11      4.71 o
   0  12   6      293.21      281.65      5.88 o
   1  12   6      173.22      160.35      4.31 o
   2  12   6      137.50      144.81      4.95 o
   3  12   6        4.84        6.64      1.47 o
   4  12   6       15.77       17.36      1.88 o
   5  12   6       41.31       39.93      4.16 o
   6  12   6      108.35      106.81      4.21 o
   7  12   6        4.20        6.27      1.81 o
   8  12   6       20.88       29.20      2.85 o
   9  12   6       11.98       14.88      3.30 o
  -9  13   6       29.07       32.93      4.20 o
  -8  13   6       14.10       17.50      2.64 o
  -7  13   6       18.49       19.94      2.54 o
  -6  13   6       18.81       23.24      3.10 o
  -5  13   6       55.80       64.45      3.05 o
  -4  13   6       18.52       22.57      2.10 o
  -3  13   6       13.05       11.45      1.79 o
  -2  13   6       47.90       47.33      3.08 o
  -1  13   6       16.15       14.48      1.88 o
   0  13   6        0.20        0.72      1.15 o
   1  13   6       16.50       19.65      1.95 o
   2  13   6       47.84       46.77      2.65 o
   3  13   6       12.86       11.51      1.81 o
   4  13   6       18.76       21.12      1.95 o
   5  13   6       55.94       61.88      3.05 o
   6  13   6       18.76       17.30      2.40 o
   7  13   6       18.25       20.92      2.64 o
   8  13   6       14.10       19.99      2.64 o
   9  13   6       29.01       33.63      3.99 o
  -8  14   6        7.57        8.20      2.28 o
  -7  14   6        4.10       10.00      2.36 o
  -6  14   6       15.32       15.49      2.40 o
  -5  14   6       33.18       36.91      2.65 o
  -4  14   6       97.00       93.16      3.68 o
  -3  14   6       15.38       18.43      2.07 o
  -2  14   6       18.06       13.39      1.95 o
  -1  14   6       51.84       50.12      4.26 o
   0  14   6       37.58       31.75      2.42 o
   1  14   6       52.03       56.78      2.82 o
   2  14   6       17.96       18.96      2.10 o
   3  14   6       15.44       19.41      2.02 o
   4  14   6       97.48       92.71      3.60 o
   5  14   6       33.25       35.46      2.58 o
   6  14   6       15.10       16.32      2.54 o
   7  14   6        4.20        6.75      2.77 o
   8  14   6        7.50       11.45      2.40 o
  -8  15   6        0.35        4.70      3.45 o
  -7  15   6        1.44        1.57      2.03 o
  -6  15   6        9.78       14.37      2.48 o
  -5  15   6       59.59       63.27      5.07 o
  -4  15   6       42.43       39.42      2.73 o
  -3  15   6        0.96       -0.07      1.39 o
  -2  15   6        3.56        3.21      1.47 o
  -1  15   6        5.14        4.08      1.57 o
   0  15   6        0.30        3.14      1.57 o
   1  15   6        5.15        7.96      1.70 o
   2  15   6        3.58        2.40      1.47 o
   3  15   6        0.92        0.66      1.39 o
   4  15   6       42.68       46.67      2.89 o
   5  15   6       59.79       63.85      3.14 o
   6  15   6        9.84       14.67      2.54 o
   7  15   6        1.40        4.43      1.91 o
   8  15   6        0.35       -0.63      3.14 o
  -7  16   6       18.62       22.19      3.55 o
  -6  16   6       11.61       22.42      3.07 o
  -5  16   6        4.39        5.83      2.28 o
  -4  16   6       42.93       45.81      3.05 o
  -3  16   6       15.82       21.18      2.42 o
  -2  16   6        7.71        8.31      1.88 o
  -1  16   6       12.85       12.30      2.24 o
   0  16   6       12.07       11.23      1.95 o
   1  16   6       12.74       15.04      2.10 o
   2  16   6        7.69       10.61      1.88 o
   3  16   6       15.81       17.45      2.10 o
   4  16   6       43.08       44.03      2.89 o
   5  16   6        4.42        6.16      2.03 o
   6  16   6       11.49       22.59      2.90 o
   7  16   6       18.74       18.19      5.02 o
  -6  17   6        8.68        6.27      3.76 o
  -5  17   6        6.74       13.17      4.39 o
  -4  17   6       22.76       26.82      3.26 o
  -3  17   6       10.73       13.38      2.16 o
  -2  17   6        9.54       14.68      2.10 o
  -1  17   6       10.67       13.90      2.20 o
   0  17   6       53.85       53.73      3.21 o
   1  17   6       10.77       15.44      2.20 o
   2  17   6        9.52       11.87      2.02 o
   3  17   6       10.71       15.71      2.26 o
   4  17   6       22.86       26.43      2.72 o
   5  17   6        6.73        4.39      3.14 o
  -4  18   6        9.88       12.55      4.70 o
  -3  18   6        4.00        8.47      2.66 o
  -2  18   6       18.24       22.33      3.00 o
  -1  18   6        0.32       -0.93      1.63 o
   0  18   6        1.51        3.56      1.70 o
   1  18   6        0.31        0.94      1.57 o
   2  18   6       18.35       24.62      2.85 o
   3  18   6        4.02       11.29      2.86 o
   4  18   6        9.77       14.88      3.14 o
   1   0   7        3.68        3.30      0.77 o
   2   0   7      109.28      115.16      3.51 o
   3   0   7        4.32        7.99      0.91 o
   4   0   7      398.88      394.78      7.43 o
   5   0   7      281.85      269.55      4.37 o
   6   0   7      410.15      392.27      5.33 o
   7   0   7       12.93       12.42      1.40 o
   8   0   7       34.46       32.27      3.17 o
   9   0   7        9.14        7.02      1.80 o
  10   0   7       12.82       17.07      2.28 o
  11   0   7        1.28       -0.17      2.26 o
  12   0   7        0.28       -2.24      2.24 o
 -12   1   7        5.39        5.16      2.86 o
 -11   1   7       23.32       23.90      3.27 o
 -10   1   7       12.22       13.36      2.17 o
  -9   1   7       94.52      100.44      4.09 o
  -8   1   7      128.81      130.00      4.32 o
  -7   1   7      102.19      105.24      2.86 o
  -6   1   7       96.50       97.87      2.57 o
  -5   1   7       40.00       36.92      1.45 o
  -4   1   7       34.90       39.90      1.57 o
  -3   1   7      263.81      248.63      3.71 o
  -2   1   7      305.85      305.66      4.20 o
  -1   1   7      451.17      469.13      5.61 o
   0   1   7       18.73       17.90      1.26 o
   1   1   7      454.77      471.47      5.65 o
   2   1   7      304.81      306.36      4.71 o
   3   1   7      263.73      252.94      4.20 o
   4   1   7       34.30       36.30      1.81 o
   5   1   7       39.98       38.37      2.90 o
   6   1   7       95.84       99.12      3.13 o
   7   1   7      102.68      110.72      2.91 o
   8   1   7      128.82      127.66      3.98 o
   9   1   7       95.94       95.77      3.43 o
  10   1   7       12.20       13.41      2.40 o
  11   1   7       23.40       24.90      3.89 o
  12   1   7        5.34        6.43      2.03 o
 -12   2   7        6.14       11.82      2.86 o
 -11   2   7       51.62       60.99      4.64 o
 -10   2   7        6.38        7.36      2.41 o
  -9   2   7        8.33       10.98      2.66 o
  -8   2   7      115.73      116.22      3.95 o
  -7   2   7       79.53       71.42      3.25 o
  -6   2   7       58.43       60.96      1.87 o
  -5   2   7        8.46        8.51      0.92 o
  -4   2   7       76.26       75.77      2.04 o
  -3   2   7       58.76       66.50      1.81 o
  -2   2   7       44.91       40.76      1.70 o
  -1   2   7      284.62      281.55      4.40 o
   0   2   7      271.23      278.16      5.49 o
   1   2   7      286.56      286.33      4.48 o
   2   2   7       44.87       44.77      1.78 o
   3   2   7       59.35       62.61      2.12 o
   4   2   7       75.83       77.81      2.76 o
   5   2   7        8.37        6.93      1.25 o
   6   2   7       59.43       66.72      2.90 o
   7   2   7       79.30       74.05      2.57 o
   8   2   7      115.11      112.43      5.34 o
   9   2   7        8.51       11.62      1.70 o
  10   2   7        6.40        7.75      1.70 o
  11   2   7       51.64       54.44      3.03 o
  12   2   7        6.11        5.49      2.03 o
 -12   3   7        0.10        0.00      2.51 o
 -11   3   7        4.97        8.15      2.66 o
 -10   3   7       16.54       15.11      3.14 o
  -9   3   7       47.41       50.12      3.75 o
  -8   3   7        1.78        0.31      1.77 o
  -7   3   7      330.44      345.99      7.10 o
  -6   3   7       63.25       54.84      1.77 o
  -5   3   7       15.65       15.61      1.25 o
  -4   3   7        9.67       10.67      1.08 o
  -3   3   7       84.42       84.10      2.39 o
  -2   3   7      252.71      263.39      4.30 o
  -1   3   7       85.43       80.12      2.27 o
   0   3   7       14.17       16.89      1.27 o
   1   3   7       85.55       80.41      3.59 o
   2   3   7      252.94      263.89      4.37 o
   3   3   7       84.85       84.27      2.46 o
   4   3   7        9.60        9.90      1.25 o
   5   3   7       15.62       14.30      1.81 o
   6   3   7       63.22       61.98      3.00 o
   7   3   7      329.29      325.71      5.60 o
   8   3   7        1.73        3.66      1.32 o
   9   3   7       48.17       53.76      2.89 o
  10   3   7       16.59       18.52      2.07 o
  11   3   7        5.18        6.82      1.84 o
  12   3   7        0.10        0.85      1.90 o
 -12   4   7       21.40       32.62      5.65 o
 -11   4   7        4.06        7.53      3.76 o
 -10   4   7       24.63       20.70      4.39 o
  -9   4   7        0.17        1.25      2.51 o
  -8   4   7       52.77       54.57      5.65 o
  -7   4   7       41.30       35.30      2.77 o
  -6   4   7      104.22       95.88      2.73 o
  -5   4   7      122.82      115.14      3.65 o
  -4   4   7      170.14      161.58      3.42 o
  -3   4   7      265.56      254.23      4.54 o
  -2   4   7      133.39      128.80      3.99 o
  -1   4   7      144.40      143.75      3.52 o
   0   4   7       37.63       44.15      2.42 o
   1   4   7      143.33      137.17      3.87 o
   2   4   7      132.61      129.88      3.18 o
   3   4   7      266.56      261.94      4.93 o
   4   4   7      172.47      163.20      4.46 o
   5   4   7      123.20      123.82      3.98 o
   6   4   7      104.55       93.56      5.15 o
   7   4   7       41.54       35.10      2.54 o
   8   4   7       53.42       51.12      5.07 o
   9   4   7        0.16       -0.47      1.25 o
  10   4   7       24.67       28.34      2.48 o
  11   4   7        4.09        4.28      1.58 o
  12   4   7       21.45       22.97      4.53 o
 -12   5   7        5.31        3.76      3.76 o
 -11   5   7        0.37       -1.25      3.14 o
 -10   5   7        6.16        6.90      3.76 o
  -9   5   7      109.90      121.69      8.15 o
  -8   5   7       35.20       43.64      3.75 o
  -7   5   7       76.83       75.12      2.97 o
  -6   5   7        6.91        6.92      1.16 o
  -5   5   7       15.56       15.33      1.72 o
  -4   5   7       33.91       38.96      2.07 o
  -3   5   7       36.61       33.43      2.02 o
  -2   5   7      110.81       93.71      2.89 o
  -1   5   7      258.36      226.65      4.69 o
   0   5   7      158.24      152.48      3.74 o
   1   5   7      261.43      248.34      5.45 o
   2   5   7      111.35       98.86      3.26 o
   3   5   7       36.42       30.79      1.88 o
   4   5   7       33.86       35.18      1.95 o
   5   5   7       15.63       15.96      1.63 o
   6   5   7        6.93        8.15      1.39 o
   7   5   7       77.28       73.74      3.37 o
   8   5   7       35.47       40.71      3.00 o
   9   5   7      110.41      114.93      4.44 o
  10   5   7        6.19        7.50      1.67 o
  11   5   7        0.42       -1.47      1.47 o
  12   5   7        5.30        8.78      2.66 o
 -12   6   7        3.85        5.02      3.76 o
 -11   6   7        1.62        2.51      3.76 o
 -10   6   7        6.39        7.53      3.76 o
  -9   6   7      102.15      106.55      5.53 o
  -8   6   7       19.87       18.82      4.39 o
  -7   6   7      115.65      111.93      5.70 o
  -6   6   7      208.18      204.77      4.69 o
  -5   6   7      166.35      149.93      3.91 o
  -4   6   7       27.71       27.99      2.72 o
  -3   6   7      145.81      137.48      3.68 o
  -2   6   7      210.58      203.49      4.46 o
  -1   6   7       55.32       45.86      2.26 o
   0   6   7       79.15       74.19      2.73 o
   1   6   7       55.28       46.38      2.90 o
   2   6   7      209.05      198.76      8.87 o
   3   6   7      147.11      134.66      4.20 o
   4   6   7       27.50       29.23      1.95 o
   5   6   7      165.26      159.13      4.58 o
   6   6   7      209.31      194.00      4.54 o
   7   6   7      115.79      111.31      6.28 o
   8   6   7       20.13       20.00      2.28 o
   9   6   7      102.58      101.77      4.32 o
  10   6   7        6.36        6.93      1.79 o
  11   6   7        1.69        2.13      1.63 o
  12   6   7        3.91        6.90      3.76 o
 -10   7   7       32.08       39.52      6.27 o
  -9   7   7       20.01       22.58      5.02 o
  -8   7   7       41.23       50.81      6.27 o
  -7   7   7       60.43       58.49      3.51 o
  -6   7   7       72.61       72.91      2.89 o
  -5   7   7      175.37      164.08      6.05 o
  -4   7   7       38.55       44.53      2.34 o
  -3   7   7      133.01      119.45      3.52 o
  -2   7   7      125.92      128.09      3.52 o
  -1   7   7       86.83       84.72      2.89 o
   0   7   7       73.38       78.96      3.71 o
   1   7   7       87.82       78.90      2.89 o
   2   7   7      126.19      122.76      3.52 o
   3   7   7      133.58      124.84      3.89 o
   4   7   7       38.86       42.89      2.34 o
   5   7   7      175.12      154.42      4.06 o
   6   7   7       72.09       71.93      2.86 o
   7   7   7       60.78       56.54      3.12 o
   8   7   7       40.69       43.37      2.95 o
   9   7   7       19.97       20.89      2.76 o
  10   7   7       32.33       37.41      3.90 o
  11   7   7       20.13       22.15      2.86 o
 -10   8   7        8.21       10.66      4.39 o
  -9   8   7       27.91       26.35      5.02 o
  -8   8   7        6.13        1.38      7.21 o
  -7   8   7       11.85       13.13      2.17 o
  -6   8   7      203.68      192.05      4.67 o
  -5   8   7        1.12        2.41      1.32 o
  -4   8   7      128.45      125.53      6.41 o
  -3   8   7        9.40        8.80      1.52 o
  -2   8   7      113.86      102.78      4.53 o
  -1   8   7       87.26       83.52      2.99 o
   0   8   7      148.76      133.22      5.07 o
   1   8   7       87.37       89.78      3.26 o
   2   8   7      114.54      102.84      3.53 o
   3   8   7        9.08        9.30      1.57 o
   4   8   7      127.78      127.63      3.68 o
   5   8   7        1.17        0.47      1.25 o
   6   8   7      203.95      200.71      6.79 o
   7   8   7       11.81       18.95      2.28 o
   8   8   7        6.05        7.32      1.81 o
   9   8   7       27.71       30.42      3.03 o
  10   8   7        8.24        8.76      2.11 o
  11   8   7        2.47       11.29      3.76 o
 -10   9   7       12.90       25.09      5.65 o
  -9   9   7       51.23       40.15      6.27 o
  -8   9   7        7.90        9.83      2.47 o
  -7   9   7        7.82        8.98      2.03 o
  -6   9   7       18.68       18.32      2.40 o
  -5   9   7       16.85       19.18      2.02 o
  -4   9   7      149.12      144.71      4.76 o
  -3   9   7      153.38      145.83      4.06 o
  -2   9   7       50.80       52.17      2.58 o
  -1   9   7       55.71       59.49      3.41 o
   0   9   7       13.35       13.33      1.81 o
   1   9   7       54.84       56.58      2.65 o
   2   9   7       50.59       48.23      2.58 o
   3   9   7      154.04      141.26      3.91 o
   4   9   7      148.99      144.69      4.07 o
   5   9   7       16.95       17.96      1.79 o
   6   9   7       18.65       20.14      1.95 o
   7   9   7        7.74       10.18      1.91 o
   8   9   7        8.01        6.82      2.03 o
   9   9   7       51.35       54.91      4.95 o
  10   9   7       12.72       14.39      2.52 o
 -10  10   7        1.31        3.14      3.76 o
  -9  10   7        5.81        5.02      3.76 o
  -8  10   7       17.50       15.95      3.61 o
  -7  10   7        9.63        4.83      3.74 o
  -6  10   7       74.85       71.24      5.41 o
  -5  10   7        3.56        3.27      1.32 o
  -4  10   7       17.28       14.53      1.70 o
  -3  10   7       23.88       22.55      2.02 o
  -2  10   7      150.39      135.98      3.91 o
  -1  10   7       99.00       92.09      3.21 o
   0  10   7       38.82       38.13      2.34 o
   1  10   7       99.67       85.55      3.46 o
   2  10   7      149.69      128.44      5.16 o
   3  10   7       23.47       24.26      2.02 o
   4  10   7       17.13       12.75      1.79 o
   5  10   7        3.41        6.48      1.39 o
   6  10   7       75.57       59.06      3.37 o
   7  10   7        9.72       10.61      2.03 o
   8  10   7       17.25       19.23      3.50 o
   9  10   7        5.86        9.99      2.86 o
  10  10   7        1.31        0.63      3.14 o
  -9  11   7       14.84       20.70      5.02 o
  -8  11   7       26.55       26.43      2.85 o
  -7  11   7        3.36        4.75      1.83 o
  -6  11   7       10.32       13.35      2.28 o
  -5  11   7       37.82       30.62      2.44 o
  -4  11   7        7.44        6.72      1.52 o
  -3  11   7       30.01       28.25      2.54 o
  -2  11   7       68.57       67.25      2.97 o
  -1  11   7       18.94       18.47      3.17 o
   0  11   7       39.77       44.75      2.58 o
   1  11   7       19.17       17.35      1.88 o
   2  11   7       68.05       68.35      3.44 o
   3  11   7       29.67       24.03      2.10 o
   4  11   7        7.56        9.67      1.81 o
   5  11   7       37.66       36.75      2.72 o
   6  11   7       10.47        9.84      2.03 o
   7  11   7        3.36        5.02      1.91 o
   8  11   7       26.26       31.33      3.00 o
   9  11   7       14.84       21.50      3.76 o
  -9  12   7        4.96        6.90      3.76 o
  -8  12   7        3.14        5.14      2.03 o
  -7  12   7        0.35        5.02      1.91 o
  -6  12   7       18.60       22.26      3.92 o
  -5  12   7       52.35       54.16      2.97 o
  -4  12   7       84.72       88.05      4.16 o
  -3  12   7       74.51       63.08      3.05 o
  -2  12   7       19.77       19.70      2.10 o
  -1  12   7      115.12      105.23      6.97 o
   0  12   7       14.47       13.99      1.88 o
   1  12   7      115.21      107.49      3.98 o
   2  12   7       19.93       18.23      1.95 o
   3  12   7       74.19       68.26      3.80 o
   4  12   7       84.77       93.82      4.88 o
   5  12   7       51.90       51.78      2.89 o
   6  12   7       18.70       22.77      2.54 o
   7  12   7        0.36       -0.63      1.45 o
   8  12   7        3.05        6.60      1.91 o
  -8  13   7        4.20        9.68      2.54 o
  -7  13   7       13.33       16.19      2.64 o
  -6  13   7        1.52        1.05      1.81 o
  -5  13   7       25.74       31.15      2.48 o
  -4  13   7       11.91        8.63      1.79 o
  -3  13   7        0.12        1.74      1.39 o
  -2  13   7       27.82       31.12      2.51 o
  -1  13   7        6.83        8.72      1.70 o
   0  13   7        0.61        2.24      1.32 o
   1  13   7        6.71        6.87      2.25 o
   2  13   7       27.70       32.48      4.26 o
   3  13   7        0.11        0.73      1.32 o
   4  13   7       12.01       11.89      1.88 o
   5  13   7       25.64       25.50      2.34 o
   6  13   7        1.57        3.55      1.81 o
   7  13   7       13.29       11.59      2.17 o
   8  13   7        4.28        9.06      2.28 o
  -8  14   7        8.86        9.41      3.76 o
  -7  14   7        4.04        5.02      2.03 o
  -6  14   7       11.34       13.91      2.54 o
  -5  14   7       28.80       33.91      2.73 o
  -4  14   7        0.13        1.88      1.47 o
  -3  14   7       29.70       35.24      2.65 o
  -2  14   7       25.29       23.68      2.26 o
  -1  14   7        3.77        4.61      1.63 o
   0  14   7       11.71       15.53      1.95 o
   1  14   7        3.77        2.70      1.63 o
   2  14   7       25.17       25.83      2.42 o
   3  14   7       29.38       30.28      2.51 o
   4  14   7        0.13        0.00      1.39 o
   5  14   7       29.12       34.47      3.44 o
   6  14   7       11.22       14.39      2.40 o
   7  14   7        4.09        7.41      2.03 o
   8  14   7        8.82       13.17      4.39 o
  -7  15   7        6.52        6.27      3.76 o
  -6  15   7       19.92       20.56      3.55 o
  -5  15   7       27.97       34.53      3.49 o
  -4  15   7       29.22       25.81      2.55 o
  -3  15   7        0.03        1.25      1.39 o
  -2  15   7        4.79        7.81      1.80 o
  -1  15   7       25.86       24.71      2.42 o
   0  15   7        7.96       14.22      2.02 o
   1  15   7       25.87       26.87      3.17 o
   2  15   7        4.72        2.51      1.57 o
   3  15   7        0.03       -1.22      1.39 o
   4  15   7       29.14       26.84      2.58 o
   5  15   7       27.86       37.21      2.82 o
   6  15   7       19.77       21.82      7.53 o
   7  15   7        6.53        0.63      3.76 o
  -5  16   7        2.85        5.02      3.76 o
  -4  16   7        3.77        8.29      2.35 o
  -3  16   7       15.65       16.46      2.67 o
  -2  16   7        8.32       11.49      2.10 o
  -1  16   7        8.08       10.26      1.95 o
   0  16   7        6.33        6.90      1.88 o
   1  16   7        8.07       10.86      1.95 o
   2  16   7        8.32       11.51      2.02 o
   3  16   7       15.48       16.97      2.20 o
   4  16   7        3.79        4.63      1.79 o
   5  16   7        2.91        4.39      2.22 o
  -4  17   7        4.33        9.72      3.10 o
  -3  17   7        0.57        0.00      2.41 o
  -2  17   7        0.00       -1.07      1.74 o
  -1  17   7        8.12       16.37      2.54 o
   0  17   7        0.73       -1.47      1.47 o
   1  17   7        8.14        9.17      2.15 o
   2  17   7        0.01        3.80      1.91 o
   3  17   7        0.56        7.07      2.41 o
   4  17   7        4.31        7.53      4.39 o
  -1  18   7        7.42        2.51      3.76 o
   0  18   7        0.86        0.00      3.14 o
   0   0   8      149.61      133.31      4.88 o
   1   0   8      117.96      102.27      3.05 o
   2   0   8      217.35      204.98      3.79 o
   3   0   8        3.70        5.06      1.32 o
   4   0   8       69.70       69.78      2.40 o
   5   0   8        6.03        5.27      1.12 o
   6   0   8      364.98      357.04      5.71 o
   7   0   8       53.91       48.97      2.29 o
   8   0   8        0.25        0.84      1.87 o
   9   0   8        0.27        2.36      1.66 o
  10   0   8        7.39        3.87      1.91 o
  11   0   8        3.96        6.47      2.86 o
  12   0   8        2.27        5.02      3.76 o
 -12   1   8        4.33        9.41      4.39 o
 -11   1   8        5.12       11.60      3.10 o
 -10   1   8       20.05       28.00      3.55 o
  -9   1   8       39.52       43.84      3.75 o
  -8   1   8       81.28       84.58      5.33 o
  -7   1   8       53.35       55.74      2.15 o
  -6   1   8       22.23       20.58      1.59 o
  -5   1   8       24.64       26.83      1.95 o
  -4   1   8      109.12      105.48      3.11 o
  -3   1   8      126.26      117.50      3.86 o
  -2   1   8      271.29      274.70      5.59 o
  -1   1   8      186.41      173.72      3.46 o
   0   1   8      410.29      398.53      5.71 o
   1   1   8      186.33      164.27      3.35 o
   2   1   8      268.47      268.49      4.58 o
   3   1   8      125.96      113.88      2.91 o
   4   1   8      108.75      103.90      2.74 o
   5   1   8       24.78       25.17      1.61 o
   6   1   8       22.42       21.20      1.59 o
   7   1   8       53.06       56.63      3.74 o
   8   1   8       80.30       86.67      4.61 o
   9   1   8       39.54       39.83      3.77 o
  10   1   8       19.71       25.97      2.76 o
  11   1   8        5.11        6.77      2.40 o
  12   1   8        4.31        4.70      3.45 o
 -11   2   8        7.84       11.92      4.39 o
 -10   2   8       20.06       24.46      5.02 o
  -9   2   8       35.08       34.50      5.02 o
  -8   2   8      130.43      121.06      8.15 o
  -7   2   8       50.66       47.29      2.72 o
  -6   2   8       10.53       11.64      1.90 o
  -5   2   8       28.31       28.87      1.95 o
  -4   2   8       23.59       24.98      1.66 o
  -3   2   8      115.30      121.64      2.89 o
  -2   2   8      111.25       99.84      2.68 o
  -1   2   8       50.87       48.05      3.10 o
   0   2   8      130.78      132.73      2.96 o
   1   2   8       51.09       49.28      2.01 o
   2   2   8      111.28      101.18      3.22 o
   3   2   8      115.27      112.52      4.13 o
   4   2   8       23.42       23.02      1.68 o
   5   2   8       28.18       29.92      1.73 o
   6   2   8       10.59       13.51      1.66 o
   7   2   8       50.81       52.08      2.95 o
   8   2   8      130.62      127.47     14.11 o
   9   2   8       35.06       33.63      2.85 o
  10   2   8       19.95       24.85      2.76 o
  11   2   8        7.77       10.22      2.28 o
  12   2   8        3.19        8.15      3.76 o
 -11   3   8        3.41        6.90      3.76 o
 -10   3   8        7.65       11.29      3.76 o
  -9   3   8        1.01        0.00      3.14 o
  -8   3   8       10.83        9.10      2.66 o
  -7   3   8        2.34        2.55      1.54 o
  -6   3   8       16.86       17.68      1.42 o
  -5   3   8        9.92        7.94      1.27 o
  -4   3   8       68.72       61.20      2.48 o
  -3   3   8       51.90       47.10      2.35 o
  -2   3   8      110.52      104.66      3.11 o
  -1   3   8      117.41      110.25      3.28 o
   0   3   8      729.05      725.59     10.27 o
   1   3   8      117.37      105.19      2.73 o
   2   3   8      109.95      104.41      3.48 o
   3   3   8       51.80       46.91      1.99 o
   4   3   8       69.21       67.32      2.77 o
   5   3   8       10.06        8.88      1.47 o
   6   3   8       17.08       19.94      2.17 o
   7   3   8        2.41        3.69      1.39 o
   8   3   8       10.47       14.41      2.51 o
   9   3   8        1.04       -2.24      3.19 o
  10   3   8        7.66        7.49      2.03 o
  11   3   8        3.41        7.95      2.17 o
 -11   4   8       36.75       53.95      6.90 o
 -10   4   8        5.91        5.65      3.76 o
  -9   4   8       46.00       44.40      4.20 o
  -8   4   8       89.16       86.93      6.27 o
  -7   4   8       18.46       20.20      2.35 o
  -6   4   8      128.50      124.68      3.23 o
  -5   4   8      116.52      120.17      3.14 o
  -4   4   8       76.16       70.23      2.44 o
  -3   4   8       91.88       95.64      2.73 o
  -2   4   8        6.55        5.22      1.32 o
  -1   4   8      167.24      170.74      4.15 o
   0   4   8      663.65      629.65      9.40 o
   1   4   8      167.71      164.00      3.99 o
   2   4   8        6.69        4.60      1.45 o
   3   4   8       91.37       93.67      3.49 o
   4   4   8       76.18       74.94      3.26 o
   5   4   8      115.32      118.55      3.45 o
   6   4   8      128.12      121.32      4.21 o
   7   4   8       18.20       20.11      2.28 o
   8   4   8       89.21       87.25      3.98 o
   9   4   8       45.78       45.80      3.26 o
  10   4   8        5.82        2.99      2.77 o
  11   4   8       36.60       35.06      3.37 o
 -10   5   8       49.45       58.34      7.53 o
  -9   5   8       38.50       47.67      6.90 o
  -8   5   8       30.64       38.89      5.65 o
  -7   5   8       33.41       34.05      2.64 o
  -6   5   8        0.09        0.16      1.25 o
  -5   5   8       72.53       71.14      2.89 o
  -4   5   8       63.60       59.53      2.65 o
  -3   5   8      112.54      103.31      3.53 o
  -2   5   8      175.73      166.76      4.44 o
  -1   5   8       78.00       77.97      2.89 o
   0   5   8        0.84        2.82      1.45 o
   1   5   8       77.78       76.20      3.08 o
   2   5   8      175.17      171.78      4.23 o
   3   5   8      112.06      103.54      3.28 o
   4   5   8       63.19       58.44      3.17 o
   5   5   8       72.14       73.56      2.82 o
   6   5   8        0.09        0.47      1.25 o
   7   5   8       33.08       32.60      3.11 o
   8   5   8       30.21       32.71      2.85 o
   9   5   8       38.46       49.13      3.37 o
  10   5   8       49.54       64.58      3.85 o
  11   5   8        8.42        9.10      2.28 o
 -10   6   8        5.25        5.65      3.76 o
  -9   6   8       13.48       16.31      5.02 o
  -8   6   8       17.28       23.84      5.02 o
  -7   6   8       22.01       18.56      2.40 o
  -6   6   8       47.96       42.91      3.17 o
  -5   6   8        6.41        9.68      1.57 o
  -4   6   8       18.76       15.84      1.70 o
  -3   6   8      177.67      172.65      4.29 o
  -2   6   8       62.13       57.99      2.58 o
  -1   6   8      265.64      237.51      5.09 o
   0   6   8        2.53        3.14      1.27 o
   1   6   8      266.45      230.20      5.02 o
   2   6   8       61.61       59.08      2.65 o
   3   6   8      176.84      176.36      4.31 o
   4   6   8       18.95       18.16      1.79 o
   5   6   8        6.31       10.79      1.63 o
   6   6   8       48.34       42.14      2.42 o
   7   6   8       21.55       20.17      2.40 o
   8   6   8       17.36       17.35      2.40 o
   9   6   8       13.54       17.85      2.54 o
  10   6   8        5.18        2.66      1.91 o
  11   6   8       11.19       15.05      4.39 o
 -10   7   8        3.86        4.39      4.39 o
  -9   7   8       16.12       21.95      5.02 o
  -8   7   8       26.13       33.18      5.33 o
  -7   7   8       64.66       56.78      3.37 o
  -6   7   8       72.14       64.09      3.03 o
  -5   7   8        7.64        8.05      1.63 o
  -4   7   8       41.59       38.80      3.01 o
  -3   7   8       25.25       27.60      2.02 o
  -2   7   8        9.19       11.13      1.63 o
  -1   7   8        7.79        9.08      1.47 o
   0   7   8       82.76       87.42      3.17 o
   1   7   8        7.70        7.98      2.54 o
   2   7   8        9.48        9.60      1.63 o
   3   7   8       25.08       23.25      2.08 o
   4   7   8       41.26       39.51      2.42 o
   5   7   8        7.73        6.91      1.47 o
   6   7   8       72.12       64.34      3.35 o
   7   7   8       65.09       70.44      8.68 o
   8   7   8       25.82       32.99      4.70 o
   9   7   8       15.94       17.34      2.64 o
  10   7   8        3.94        5.41      2.03 o
  11   7   8        0.07        5.65      3.76 o
  -9   8   8        0.94       -1.88      3.14 o
  -8   8   8       16.63       14.76      3.01 o
  -7   8   8       17.22       15.98      2.28 o
  -6   8   8        1.66       -0.33      1.32 o
  -5   8   8       27.06       27.75      2.26 o
  -4   8   8        0.36        1.85      2.08 o
  -3   8   8      113.31      104.84      3.52 o
  -2   8   8       32.03       33.75      2.34 o
  -1   8   8       25.90       23.88      1.95 o
   0   8   8       19.79       15.47      1.70 o
   1   8   8       25.69       29.29      2.20 o
   2   8   8       32.04       33.73      2.20 o
   3   8   8      113.16      106.19      4.16 o
   4   8   8        0.32        2.21      1.54 o
   5   8   8       26.54       28.56      3.44 o
   6   8   8        1.60        1.82      1.32 o
   7   8   8       17.54       17.98      2.28 o
   8   8   8       16.72       21.01      2.54 o
   9   8   8        0.92        2.51      1.81 o
  10   8   8        6.27        6.69      2.17 o
  -9   9   8       27.35       34.50      6.27 o
  -8   9   8        1.52        3.14      2.66 o
  -7   9   8       20.75       29.34      2.76 o
  -6   9   8        4.20        6.83      1.91 o
  -5   9   8       20.75       24.61      2.81 o
  -4   9   8       80.36       71.48      2.97 o
  -3   9   8       96.87       90.18      3.36 o
  -2   9   8        0.71        0.50      1.19 o
  -1   9   8       44.19       46.34      3.08 o
   0   9   8       11.73       13.61      2.17 o
   1   9   8       44.46       46.72      2.51 o
   2   9   8        0.68        0.29      1.27 o
   3   9   8       97.32       89.06      3.72 o
   4   9   8       80.06       74.75      3.11 o
   5   9   8       20.66       23.41      2.10 o
   6   9   8        4.18        4.78      1.66 o
   7   9   8       20.64       27.37      2.76 o
   8   9   8        1.48        2.51      1.81 o
   9   9   8       27.57       31.16      6.01 o
  10   9   8       15.28       19.45      5.02 o
  -8  10   8       17.67       23.64      2.85 o
  -7  10   8        5.63       10.45      2.28 o
  -6  10   8       13.82       16.44      3.58 o
  -5  10   8       87.51       89.44      3.52 o
  -4  10   8       26.96       31.08      2.34 o
  -3  10   8       32.43       31.58      2.47 o
  -2  10   8       19.89       18.27      1.90 o
  -1  10   8       41.23       33.63      2.42 o
   0  10   8       32.05       32.31      2.34 o
   1  10   8       41.39       35.18      2.34 o
   2  10   8       19.69       19.79      2.02 o
   3  10   8       32.48       34.32      2.42 o
   4  10   8       26.91       26.52      3.17 o
   5  10   8       87.29       80.56      3.36 o
   6  10   8       13.68       12.33      2.28 o
   7  10   8        5.54        9.99      2.03 o
   8  10   8       17.75       21.05      2.64 o
   9  10   8       17.72       14.43      5.02 o
  -8  11   8        5.58        7.96      3.06 o
  -7  11   8        3.92        5.57      2.20 o
  -6  11   8       25.78       32.94      4.66 o
  -5  11   8       23.93       24.38      2.96 o
  -4  11   8        4.26        3.75      1.58 o
  -3  11   8        3.68        3.67      1.63 o
  -2  11   8       53.91       47.93      2.73 o
  -1  11   8       19.24       16.89      2.02 o
   0  11   8       78.39       72.35      3.83 o
   1  11   8       19.55       16.54      1.95 o
   2  11   8       53.92       47.16      2.73 o
   3  11   8        3.73        4.22      1.39 o
   4  11   8        4.34        5.96      1.57 o
   5  11   8       23.95       26.95      2.34 o
   6  11   8       25.76       30.50      3.00 o
   7  11   8        4.02        2.65      3.07 o
   8  11   8        5.52        5.76      2.34 o
  -8  12   8       13.01       16.31      4.39 o
  -7  12   8        0.41        2.07      1.91 o
  -6  12   8       75.12       72.35      4.21 o
  -5  12   8       24.77       26.02      2.58 o
  -4  12   8        0.63       -1.05      1.39 o
  -3  12   8        4.83        6.25      1.63 o
  -2  12   8        6.30        7.29      1.79 o
  -1  12   8       20.41       23.00      2.34 o
   0  12   8       41.40       36.41      2.58 o
   1  12   8       20.40       16.61      1.95 o
   2  12   8        6.43        4.08      1.57 o
   3  12   8        4.75        6.61      2.08 o
   4  12   8        0.64        0.89      1.47 o
   5  12   8       24.84       21.99      2.26 o
   6  12   8       75.50       64.86      5.71 o
   7  12   8        0.44       -0.21      1.45 o
   8  12   8       12.97       14.43      3.76 o
  -7  13   8       11.45       11.29      4.39 o
  -6  13   8        0.19       -0.63      1.81 o
  -5  13   8        9.35       10.90      1.95 o
  -4  13   8        4.20        3.11      1.63 o
  -3  13   8        5.06        3.16      1.99 o
  -2  13   8       11.38       10.76      1.88 o
  -1  13   8       19.22       17.23      2.10 o
   0  13   8       26.39       23.05      2.51 o
   1  13   8       19.50       19.05      2.16 o
   2  13   8       11.33       10.88      2.54 o
   3  13   8        5.02        4.67      1.52 o
   4  13   8        4.17        5.52      1.95 o
   5  13   8        9.35        9.62      2.32 o
   6  13   8        0.19        1.35      1.66 o
   7  13   8       11.31       13.17      3.76 o
  -6  14   8        7.29       11.49      2.86 o
  -5  14   8       13.23       14.31      2.54 o
  -4  14   8       15.42       20.77      2.42 o
  -3  14   8        4.00        0.98      2.17 o
  -2  14   8        3.74        4.50      1.63 o
  -1  14   8        8.91       10.48      1.95 o
   0  14   8       18.70       23.93      2.42 o
   1  14   8        8.92        8.94      1.88 o
   2  14   8        3.70        5.44      2.41 o
   3  14   8        3.96        4.23      1.57 o
   4  14   8       15.36       17.55      2.20 o
   5  14   8       13.34       12.73      2.10 o
   6  14   8        7.24        7.53      3.76 o
  -4  15   8        6.55        6.41      1.84 o
  -3  15   8        6.18        6.74      1.88 o
  -2  15   8        5.72        8.66      1.85 o
  -1  15   8        3.60        5.94      1.79 o
   0  15   8        0.91       -1.18      1.47 o
   1  15   8        3.52        4.57      1.79 o
   2  15   8        5.71        8.64      1.95 o
   3  15   8        6.24        7.16      1.95 o
   4  15   8        6.54        6.27      1.95 o
  -4  16   8       17.29       10.04      4.39 o
  -3  16   8       11.57       11.92      4.39 o
  -2  16   8       10.54       15.42      3.30 o
  -1  16   8        1.38        2.09      2.17 o
   0  16   8        3.09        4.55      1.88 o
   1  16   8        1.37        4.39      1.99 o
   2  16   8       10.56       11.29      2.86 o
   3  16   8       11.56       15.68      5.02 o
   4  16   8       17.32       20.70      5.02 o
   1   0   9      226.79      235.36      5.08 o
   2   0   9        0.80       -0.27      1.72 o
   3   0   9        5.58        9.89      1.47 o
   4   0   9      167.40      173.82      4.53 o
   5   0   9      241.89      233.06      5.25 o
   6   0   9      220.32      221.43      7.61 o
   7   0   9        6.19       10.86      2.66 o
   8   0   9       11.54       15.68      4.39 o
  10   0   9        0.00        3.14      3.76 o
 -11   1   9        8.20       14.43      5.02 o
 -10   1   9        0.04        0.00      3.14 o
  -9   1   9       20.21       22.48      3.30 o
  -8   1   9       66.77       70.88      7.53 o
  -7   1   9       12.59       14.28      2.28 o
  -6   1   9       19.03       17.12      2.28 o
  -5   1   9       67.60       65.66      4.78 o
  -4   1   9       40.74       39.79      2.76 o
  -3   1   9      108.88      107.09      3.98 o
  -2   1   9        3.75        2.51      1.81 o
  -1   1   9      490.08      469.13      7.59 o
   0   1   9      200.40      184.55      4.37 o
   1   1   9      493.60      463.09      7.68 o
   2   1   9        3.77        2.35      1.25 o
   3   1   9      109.35      114.76      3.45 o
   4   1   9       40.81       41.70      2.34 o
   5   1   9       67.56       65.38      4.07 o
   6   1   9       18.97       23.67      2.10 o
   7   1   9       12.75       14.08      2.03 o
   8   1   9       66.85       65.74      3.49 o
   9   1   9       20.62       20.04      4.08 o
  10   1   9        0.04        3.14      3.14 o
  11   1   9        8.27       11.29      4.39 o
 -11   2   9       12.41       15.68      5.02 o
 -10   2   9        0.75        2.34      2.41 o
  -9   2   9        4.56        5.47      2.41 o
  -8   2   9       35.19       39.52      5.65 o
  -7   2   9       13.76       16.45      2.86 o
  -6   2   9       20.32       22.18      2.02 o
  -5   2   9       17.77       19.85      2.28 o
  -4   2   9       31.16       30.79      2.54 o
  -3   2   9       19.18       18.51      2.17 o
  -2   2   9      114.31      113.41      3.98 o
  -1   2   9      119.36      118.81      4.21 o
   0   2   9       90.32       97.17      3.73 o
   1   2   9      119.64      106.88      3.98 o
   2   2   9      114.06      106.14      3.28 o
   3   2   9       19.31       18.13      1.55 o
   4   2   9       31.59       36.46      1.96 o
   5   2   9       17.86       17.52      1.68 o
   6   2   9       20.23       20.85      1.95 o
   7   2   9       13.72       14.31      1.95 o
   8   2   9       35.16       35.51      3.55 o
   9   2   9        4.54       -0.07      1.96 o
  10   2   9        0.75        3.36      2.51 o
  11   2   9       12.43       12.88      3.30 o
 -10   3   9        6.93        8.96      5.33 o
  -9   3   9       44.67       49.96      5.96 o
  -8   3   9       14.02       12.51      4.08 o
  -7   3   9       89.78       89.88      5.09 o
  -6   3   9       42.74       39.21      2.48 o
  -5   3   9       40.19       38.89      2.42 o
  -4   3   9       73.78       68.44      3.37 o
  -3   3   9       28.91       29.20      2.54 o
  -2   3   9        5.44        6.03      1.39 o
  -1   3   9       86.67       81.78      2.97 o
   0   3   9       37.97       33.68      2.16 o
   1   3   9       88.18       83.62      4.62 o
   2   3   9        5.41        4.55      1.25 o
   3   3   9       28.61       28.59      2.10 o
   4   3   9       73.70       67.77      3.55 o
   5   3   9       40.22       37.47      2.54 o
   6   3   9       42.73       42.22      2.90 o
   7   3   9       89.72       94.66      3.80 o
   8   3   9       14.05       16.68      2.86 o
   9   3   9       44.99       45.91     10.66 o
  10   3   9        6.88       13.02      2.86 o
 -10   4   9        0.58       -3.14      3.76 o
  -9   4   9        3.23        1.25      3.76 o
  -8   4   9       21.34       17.56      5.02 o
  -7   4   9       48.01       44.85      4.39 o
  -6   4   9       32.11       32.26      2.64 o
  -5   4   9       60.69       57.21      2.46 o
  -4   4   9       27.15       27.37      2.99 o
  -3   4   9        2.77        2.72      1.16 o
  -2   4   9       82.81       82.56      3.60 o
  -1   4   9      235.32      233.43      6.09 o
   0   4   9       24.59       24.11      1.88 o
   1   4   9      235.01      227.35      5.00 o
   2   4   9       82.19       77.62      3.49 o
   3   4   9        2.80        3.14      1.92 o
   4   4   9       27.56       27.56      2.40 o
   5   4   9       60.78       58.55      4.98 o
   6   4   9       32.24       32.40      2.64 o
   7   4   9       48.15       53.37      3.26 o
   8   4   9       21.61       23.11      3.30 o
   9   4   9        3.22        5.65      2.51 o
  10   4   9        0.58        2.20      2.22 o
  -9   5   9       18.95       14.43      5.02 o
  -8   5   9       33.50       34.50      5.65 o
  -7   5   9        3.69        4.08      1.85 o
  -6   5   9       20.79       21.11      2.10 o
  -5   5   9       10.40       10.18      1.63 o
  -4   5   9        4.19        4.60      1.39 o
  -3   5   9      113.84       98.11      4.98 o
  -2   5   9      230.02      225.23      5.25 o
  -1   5   9       46.91       40.15      2.34 o
   0   5   9       49.90       47.12      2.42 o
   1   5   9       47.87       41.38      3.08 o
   2   5   9      230.35      242.73      5.25 o
   3   5   9      114.56      102.46      3.43 o
   4   5   9        4.20        4.62      1.32 o
   5   5   9       10.40        8.96      1.57 o
   6   5   9       20.85       19.76      1.95 o
   7   5   9        3.62        4.39      1.81 o
   8   5   9       33.67       42.80      3.99 o
   9   5   9       19.05       20.37      5.65 o
  10   5   9       16.25       12.23      3.10 o
  -9   6   9       27.44       30.74      6.27 o
  -8   6   9       23.20       28.85      5.65 o
  -7   6   9       12.87       15.51      2.35 o
  -6   6   9       41.47       36.11      2.58 o
  -5   6   9       60.28       59.16      2.89 o
  -4   6   9       11.89       13.36      1.84 o
  -3   6   9       90.96       76.72      3.14 o
  -2   6   9       11.30       14.75      1.84 o
  -1   6   9       70.18       69.14      2.97 o
   0   6   9       85.06       79.26      3.14 o
   1   6   9       70.39       70.52      2.89 o
   2   6   9       11.47       13.32      1.88 o
   3   6   9       91.48       81.65      3.14 o
   4   6   9       12.18       16.89      1.98 o
   5   6   9       59.90       54.73      2.82 o
   6   6   9       41.89       41.67      2.58 o
   7   6   9       12.78       11.78      2.25 o
   8   6   9       23.07       28.72      4.40 o
   9   6   9       27.50       27.41      3.12 o
  10   6   9        2.78        0.00      3.76 o
  -9   7   9       43.27       47.05      6.90 o
  -8   7   9        9.60        8.15      4.39 o
  -7   7   9       29.25       32.53      3.00 o
  -6   7   9       23.82       26.30      2.26 o
  -5   7   9       30.82       26.96      2.20 o
  -4   7   9        9.79       10.97      2.17 o
  -3   7   9       21.01       18.40      1.95 o
  -2   7   9        5.25        6.50      1.43 o
  -1   7   9       66.56       67.71      3.05 o
   0   7   9        0.66        3.76      1.39 o
   1   7   9       66.81       65.52      3.98 o
   2   7   9        5.36        6.74      1.57 o
   3   7   9       21.30       23.96      2.10 o
   4   7   9        9.82        9.38      1.63 o
   5   7   9       30.88       27.43      2.26 o
   6   7   9       23.87       26.97      2.26 o
   7   7   9       29.44       29.85      2.85 o
   8   7   9        9.46       11.49      2.86 o
   9   7   9       43.32       48.83      3.62 o
  10   7   9       18.46       21.95      5.02 o
  -8   8   9       15.08       15.30      3.30 o
  -7   8   9        3.07        5.35      1.91 o
  -6   8   9       24.70       28.27      2.85 o
  -5   8   9        9.59       13.74      1.90 o
  -4   8   9       12.48       16.07      1.95 o
  -3   8   9       46.88       41.16      2.92 o
  -2   8   9       24.11       23.77      3.51 o
  -1   8   9       19.02       21.42      2.02 o
   0   8   9       11.49       13.70      1.95 o
   1   8   9       18.94       21.11      2.10 o
   2   8   9       23.94       27.22      2.26 o
   3   8   9       46.86       39.62      2.51 o
   4   8   9       12.57       15.07      2.08 o
   5   8   9        9.58       14.07      1.88 o
   6   8   9       24.69       31.68      2.48 o
   7   8   9        3.05        5.44      2.27 o
   8   8   9       15.04       16.71      4.39 o
   9   8   9       10.69        8.33      3.14 o
  -8   9   9       11.77       13.64      3.76 o
  -7   9   9       14.78       13.01      2.48 o
  -6   9   9       38.75       38.31      3.41 o
  -5   9   9       11.27       14.24      2.02 o
  -4   9   9       59.41       61.76      3.05 o
  -3   9   9       17.50       12.03      1.96 o
  -2   9   9        0.41       -0.26      1.54 o
  -1   9   9        4.75        2.77      1.47 o
   0   9   9       49.19       51.20      2.89 o
   1   9   9        4.84        6.59      1.57 o
   2   9   9        0.42        0.66      1.63 o
   3   9   9       17.73       13.02      1.88 o
   4   9   9       59.33       60.72      3.05 o
   5   9   9       11.24       14.05      2.63 o
   6   9   9       38.83       40.95      3.44 o
   7   9   9       14.76       15.90      2.54 o
   8   9   9       11.68       12.16      2.86 o
   9   9   9        0.33       -2.51      3.14 o
  -8  10   9       12.96       20.07      5.02 o
  -7  10   9        6.44       11.98      2.28 o
  -6  10   9       35.25       35.43      3.22 o
  -5  10   9        3.95        6.45      1.79 o
  -4  10   9        9.29        9.26      1.90 o
  -3  10   9        5.31        4.87      1.58 o
  -2  10   9       20.57       22.59      2.26 o
  -1  10   9       11.41        7.38      1.70 o
   0  10   9        5.43        4.63      2.26 o
   1  10   9       11.50        8.31      1.70 o
   2  10   9       20.47       18.13      2.07 o
   3  10   9        5.31        5.35      1.63 o
   4  10   9        9.47        9.75      1.88 o
   5  10   9        4.06        5.56      1.70 o
   6  10   9       35.56       29.38      3.00 o
   7  10   9        6.38        7.74      2.17 o
   8  10   9       12.83       17.56      4.39 o
  -7  11   9        7.98        9.55      2.86 o
  -6  11   9        1.54        2.93      1.81 o
  -5  11   9       16.21       14.95      2.72 o
  -4  11   9        1.78        3.84      2.17 o
  -3  11   9        7.09        7.99      3.17 o
  -2  11   9        7.13        9.34      1.88 o
  -1  11   9       10.02       14.80      1.95 o
   0  11   9       36.76       34.62      2.58 o
   1  11   9       10.19       11.84      1.88 o
   2  11   9        7.21        7.87      1.70 o
   3  11   9        7.00        7.87      1.81 o
   4  11   9        1.78        2.09      1.39 o
   5  11   9       16.17       17.46      2.16 o
   6  11   9        1.56        3.62      1.91 o
   7  11   9        7.98        9.84      2.86 o
  -7  12   9       15.05       20.07      5.02 o
  -6  12   9        1.09        7.21      2.66 o
  -5  12   9       19.09       28.89      2.65 o
  -4  12   9        9.03       14.14      2.16 o
  -3  12   9       22.73       24.34      2.39 o
  -2  12   9        2.02        4.55      1.81 o
  -1  12   9       40.40       38.94      2.82 o
   0  12   9       20.43       20.86      3.26 o
   1  12   9       40.42       39.46      4.53 o
   2  12   9        2.04        3.93      1.90 o
   3  12   9       22.64       22.58      2.34 o
   4  12   9        8.92       10.37      1.88 o
   5  12   9       19.01       18.40      2.78 o
   6  12   9        1.13        3.42      2.41 o
   7  12   9       14.96       21.95      5.02 o
  -5  13   9        4.88        8.84      2.28 o
  -4  13   9        1.05        1.73      1.79 o
  -3  13   9        8.06       11.42      3.35 o
  -2  13   9        5.63        3.54      3.44 o
  -1  13   9       15.87       15.80      2.10 o
   0  13   9       27.41       27.75      2.65 o
   1  13   9       15.74       18.59      2.56 o
   2  13   9        5.69        7.16      1.95 o
   3  13   9        8.07       11.14      1.90 o
   4  13   9        1.03       -0.23      1.32 o
   5  13   9        4.85        4.59      2.03 o
  -4  14   9       22.39       17.56      5.02 o
  -3  14   9        8.53       12.39      2.20 o
  -2  14   9       17.89       24.48      2.65 o
  -1  14   9        1.50        2.28      1.70 o
   0  14   9        0.00        0.15      1.47 o
   1  14   9        1.48        2.17      1.70 o
   2  14   9       17.92       22.52      2.42 o
   3  14   9        8.56       16.13      2.26 o
   4  14   9       22.40       25.09      5.02 o
  -3  15   9        0.72       -3.14      3.14 o
  -2  15   9        2.41        3.76      3.76 o
   0   0  10       14.39       19.72      2.86 o
   1   0  10       26.33       23.81      2.99 o
   2   0  10       25.86       22.10      2.28 o
   3   0  10        0.26        0.84      1.45 o
   4   0  10        0.10        1.57      1.54 o
   5   0  10        7.66       10.33      3.91 o
   6   0  10       17.51       14.34      2.83 o
   7   0  10        8.10        9.28      3.45 o
   8   0  10       24.30       30.11      5.65 o
   9   0  10        9.66       19.45      5.02 o
  10   0  10        0.28        3.14      3.76 o
  -9   1  10       16.81       18.82      5.65 o
  -8   1  10       20.36       33.25      5.65 o
  -7   1  10       28.24       29.11      2.76 o
  -6   1  10       19.53       19.93      4.47 o
  -5   1  10        9.06        5.65      1.81 o
  -4   1  10       38.62       38.82      2.90 o
  -3   1  10       20.04       20.49      3.35 o
  -2   1  10      109.18      115.40      4.21 o
  -1   1  10       90.82       90.70      3.73 o
   0   1  10       46.91       48.62      3.12 o
   1   1  10       90.76       94.67      3.98 o
   2   1  10      108.20      107.74      4.09 o
   3   1  10       20.07       16.44      1.79 o
   4   1  10       38.41       38.93      2.42 o
   5   1  10        9.04        6.48      1.52 o
   6   1  10       19.64       16.61      2.17 o
   7   1  10       28.23       32.30      3.55 o
   8   1  10       20.20       16.94      5.02 o
   9   1  10       16.81       18.19      5.02 o
  10   1  10       16.12       23.21      5.65 o
  -9   2  10       12.20       18.19      5.02 o
  -8   2  10       13.38       10.04      4.39 o
  -7   2  10        5.38        9.72      2.55 o
  -6   2  10        4.43        3.25      1.47 o
  -5   2  10       30.51       31.99      2.90 o
  -4   2  10       11.31       11.38      2.24 o
  -3   2  10       73.33       76.03      3.62 o
  -2   2  10       23.36       20.59      2.28 o
  -1   2  10        0.29        1.12      1.54 o
   0   2  10      118.09      113.23      4.35 o
   1   2  10        0.27       -1.88      2.07 o
   2   2  10       23.40       21.10      2.28 o
   3   2  10       72.82       78.85      3.62 o
   4   2  10       11.26       15.03      2.17 o
   5   2  10       30.27       31.59      3.45 o
   6   2  10        4.40        3.76      2.22 o
   7   2  10        5.31        7.66      4.70 o
   8   2  10       13.35       17.56      3.76 o
  -9   3  10       19.97       28.85      6.27 o
  -8   3  10        3.88        6.90      3.76 o
  -7   3  10        1.01        2.51      2.51 o
  -6   3  10        5.56        9.45      1.70 o
  -5   3  10        7.55        6.21      1.52 o
  -4   3  10       73.17       71.33      4.53 o
  -3   3  10       11.15        9.41      2.51 o
  -2   3  10       12.74       14.04      2.17 o
  -1   3  10       13.36       15.36      2.17 o
   0   3  10      230.71      224.99      6.16 o
   1   3  10       13.37       11.85      2.17 o
   2   3  10       12.98       13.03      2.69 o
   3   3  10       11.10        9.97      2.03 o
   4   3  10       73.46       68.36      4.20 o
   5   3  10        7.51        6.90      2.22 o
   6   3  10        5.61        7.93      2.51 o
   7   3  10        1.03        5.33      2.82 o
   8   3  10        3.87       10.04      3.76 o
   9   3  10       19.98       30.11      5.02 o
  -9   4  10       29.75       30.11      6.27 o
  -8   4  10        0.50        2.51      3.76 o
  -7   4  10       11.09        6.59      2.66 o
  -6   4  10       19.06       21.73      3.64 o
  -5   4  10       67.33       70.42      4.44 o
  -4   4  10        6.03        4.55      1.57 o
  -3   4  10       26.21       25.99      2.26 o
  -2   4  10        0.48        0.79      1.32 o
  -1   4  10      117.39      114.01      4.62 o
   0   4  10      183.42      164.90      5.93 o
   1   4  10      117.80      115.88      6.27 o
   2   4  10        0.50       -0.31      1.77 o
   3   4  10       26.33       30.95      3.30 o
   4   4  10        6.09        3.35      1.81 o
   5   4  10       66.80       77.14      3.62 o
   6   4  10       18.97       20.73      2.40 o
   7   4  10       11.18       12.24      2.17 o
   8   4  10        0.50        2.26      2.82 o
   9   4  10       29.65       35.97      7.53 o
  -8   5  10       16.05       17.56      5.02 o
  -7   5  10        0.81        4.05      2.41 o
  -6   5  10       22.23       22.55      2.64 o
  -5   5  10        0.32        0.48      2.25 o
  -4   5  10       17.10       19.16      2.40 o
  -3   5  10       25.83       18.00      2.40 o
  -2   5  10       64.35       59.63      3.62 o
  -1   5  10        1.57        1.67      1.45 o
   0   5  10       26.76       29.08      2.23 o
   1   5  10        1.57        5.19      1.39 o
   2   5  10       64.11       63.11      2.97 o
   3   5  10       25.82       21.48      2.02 o
   4   5  10       17.01       18.70      2.90 o
   5   5  10        0.32       -0.16      1.25 o
   6   5  10       22.34       27.86      2.34 o
   7   5  10        0.79        4.39      1.81 o
   8   5  10       15.94       17.53      3.10 o
   9   5  10        1.04        3.71      2.41 o
  -8   6  10        8.40       13.17      5.02 o
  -7   6  10        0.38        1.65      2.41 o
  -6   6  10        0.32       -1.48      1.54 o
  -5   6  10       16.26       19.59      2.64 o
  -4   6  10        3.07        1.81      1.54 o
  -3   6  10       57.09       58.80      2.97 o
  -2   6  10       72.65       72.71      3.28 o
  -1   6  10       17.24       16.30      1.95 o
   0   6  10        4.33        2.99      1.47 o
   1   6  10       17.35       15.07      1.88 o
   2   6  10       72.39       70.00      3.11 o
   3   6  10       56.63       58.92      3.05 o
   4   6  10        3.00        3.03      1.39 o
   5   6  10       16.15       21.55      2.20 o
   6   6  10        0.33       -0.89      1.45 o
   7   6  10        0.35       -0.22      1.97 o
   8   6  10        8.41       13.53      3.10 o
   9   6  10        1.20       -3.14      3.14 o
  -7   7  10       11.49       12.63      3.10 o
  -6   7  10       13.46       15.28      2.48 o
  -5   7  10        9.05        8.42      2.72 o
  -4   7  10       10.14       13.46      1.95 o
  -3   7  10        3.43        2.79      1.43 o
  -2   7  10        0.00       -1.25      1.25 o
  -1   7  10       10.30       11.35      1.88 o
   0   7  10        4.58        3.34      1.43 o
   1   7  10       10.37       13.94      1.88 o
   2   7  10        0.01       -1.25      1.25 o
   3   7  10        3.46        3.57      2.17 o
   4   7  10       10.05       10.82      1.79 o
   5   7  10        9.01       14.86      2.02 o
   6   7  10       13.40       15.81      2.10 o
   7   7  10       11.57       15.45      2.40 o
   8   7  10        1.23        0.63      2.51 o
  -8   8  10        3.78        3.76      3.76 o
  -7   8  10        0.13       -0.04      1.91 o
  -6   8  10       18.21       24.14      3.00 o
  -5   8  10       21.81       26.84      2.48 o
  -4   8  10       12.24       14.47      1.95 o
  -3   8  10       14.56       19.70      2.20 o
  -2   8  10        8.69        9.55      1.84 o
  -1   8  10        9.20       14.09      2.02 o
   0   8  10        0.58        0.44      1.81 o
   1   8  10        9.19       14.06      1.95 o
   2   8  10        8.78       11.46      1.79 o
   3   8  10       14.63       17.02      2.02 o
   4   8  10       12.09       14.22      1.95 o
   5   8  10       21.94       30.58      3.17 o
   6   8  10       18.27       23.76      2.90 o
   7   8  10        0.15        0.72      2.05 o
   8   8  10        3.79        8.15      4.39 o
  -7   9  10        2.32        4.56      2.41 o
  -6   9  10       15.89       17.53      2.76 o
  -5   9  10       22.24       27.27      2.58 o
  -4   9  10       16.24       15.75      2.10 o
  -3   9  10       11.71       11.71      2.02 o
  -2   9  10       30.34       33.66      2.65 o
  -1   9  10        3.15        2.30      1.52 o
   0   9  10        0.20       -1.32      1.32 o
   1   9  10        3.08        3.21      1.52 o
   2   9  10       30.32       35.30      2.65 o
   3   9  10       11.75       13.89      1.95 o
   4   9  10       16.21       11.55      1.95 o
   5   9  10       22.20       24.23      2.51 o
   6   9  10       15.84       14.43      2.64 o
   7   9  10        2.28        0.31      2.22 o
  -7  10  10        5.06        4.73      3.76 o
  -6  10  10        3.01        5.96      2.66 o
  -5  10  10        1.81        3.05      1.70 o
  -4  10  10       14.01       12.82      2.10 o
  -3  10  10       10.45       16.92      2.16 o
  -2  10  10        2.64        3.99      1.72 o
  -1  10  10        6.51        6.77      1.90 o
   0  10  10       15.11       15.43      2.07 o
   1  10  10        6.49        8.05      1.88 o
   2  10  10        2.62        1.38      1.43 o
   3  10  10       10.35       15.30      2.16 o
   4  10  10       14.01       14.27      2.10 o
   5  10  10        1.76        0.46      1.63 o
   6  10  10        2.96        4.11      2.41 o
   7  10  10        5.05       13.17      3.76 o
  -6  11  10        3.02        2.51      3.76 o
  -5  11  10        3.09        4.55      2.03 o
  -4  11  10        7.48       13.04      2.10 o
  -3  11  10        5.09        3.49      1.79 o
  -2  11  10        0.30        0.31      1.57 o
  -1  11  10        1.99        1.88      1.57 o
   0  11  10        4.04        0.71      1.63 o
   1  11  10        2.04        2.82      1.57 o
   2  11  10        0.31        0.00      1.52 o
   3  11  10        5.06        2.85      1.70 o
   4  11  10        7.53        9.11      1.95 o
   5  11  10        3.07        3.69      2.24 o
  -5  12  10       13.21       16.31      5.02 o
  -4  12  10        0.71        6.27      2.66 o
  -3  12  10       25.02       31.68      2.82 o
  -2  12  10        1.18       -0.16      1.57 o
  -1  12  10       12.32       11.99      2.10 o
   0  12  10        0.00        0.73      1.52 o
   1  12  10       12.34       14.21      2.20 o
   2  12  10        1.17        2.65      1.52 o
   3  12  10       24.99       30.88      2.73 o
   4  12  10        0.71        3.82      2.41 o
   5  12  10       13.28       21.33      5.02 o
  -3  13  10        7.60       14.43      5.02 o
  -2  13  10        3.59        3.76      2.66 o
  -1  13  10        6.75        6.59      2.66 o
   0  13  10        1.79       -0.06      2.41 o
   1  13  10        6.77        8.20      2.86 o
   2  13  10        3.64        2.00      2.41 o
   3  13  10        7.56       10.66      4.39 o
   1   0  11        1.86        1.25      2.22 o
   2   0  11       29.15       39.56      3.99 o
   3   0  11        3.61        0.63      2.22 o
   4   0  11        6.43        8.47      2.66 o
   5   0  11       51.63       52.98      5.33 o
   6   0  11        3.15        2.30      1.81 o
   7   0  11        5.31        2.51      3.14 o
   8   0  11        0.49       -0.63      3.14 o
  -8   1  11       11.68        9.41      4.39 o
  -7   1  11        5.41        3.76      3.14 o
  -6   1  11        9.39       12.87      2.74 o
  -5   1  11        3.89        4.76      1.91 o
  -4   1  11        0.87        0.00      1.45 o
  -3   1  11        1.15        0.76      1.81 o
  -2   1  11        7.80       12.14      2.17 o
  -1   1  11      116.80      103.26      4.35 o
   0   1  11       14.65       14.86      2.17 o
   1   1  11      117.58      109.44      5.53 o
   2   1  11        7.84       10.98      2.66 o
   3   1  11        1.15        3.76      2.51 o
   4   1  11        0.89        2.20      2.22 o
   5   1  11        3.89        4.28      4.70 o
   6   1  11        9.37       15.68      3.76 o
   7   1  11        5.51       11.29      3.76 o
  -8   2  11       11.94        6.90      4.39 o
  -7   2  11        3.66        6.27      4.39 o
  -6   2  11        2.01        3.68      1.63 o
  -5   2  11        3.81       -0.21      1.81 o
  -4   2  11       17.24       24.38      2.76 o
  -3   2  11        3.09        2.70      1.66 o
  -2   2  11        0.01       -0.40      1.54 o
  -1   2  11       23.35       33.56      2.95 o
   0   2  11       82.62       81.20      3.85 o
   1   2  11       23.40       26.77      2.76 o
   2   2  11        0.01        0.14      1.95 o
   3   2  11        3.07        6.47      2.03 o
   4   2  11       17.32       21.65      3.10 o
   5   2  11        3.83        2.51      3.14 o
   6   2  11        2.02        3.76      3.14 o
   7   2  11        3.68        6.27      3.76 o
  -8   3  11        9.29       18.82      5.65 o
  -7   3  11        0.61        3.45      2.66 o
  -6   3  11        1.22        0.16      1.57 o
  -5   3  11        2.05        0.89      1.47 o
  -4   3  11        2.52        4.55      1.63 o
  -3   3  11        4.57        7.25      2.13 o
  -2   3  11        7.88        4.60      1.81 o
  -1   3  11       32.70       32.88      3.34 o
   0   3  11        1.40       -1.64      1.83 o
   1   3  11       33.06       34.63      4.76 o
   2   3  11        7.83        4.30      3.27 o
   3   3  11        4.56        6.59      2.22 o
   4   3  11        2.54        4.11      1.96 o
   5   3  11        2.05        4.39      2.22 o
   6   3  11        1.22        0.49      1.96 o
   7   3  11        0.60       -1.25      2.51 o
  -7   4  11        2.41        1.25      2.66 o
  -6   4  11        0.82        1.51      1.91 o
  -5   4  11        5.42        2.71      2.03 o
  -4   4  11        5.59        9.95      1.88 o
  -3   4  11        1.47        4.28      1.63 o
  -2   4  11       21.42       21.62      2.26 o
  -1   4  11       11.98       10.28      2.17 o
   0   4  11        0.16       -1.18      2.20 o
   1   4  11       11.95       13.45      2.86 o
   2   4  11       21.25       21.57      3.30 o
   3   4  11        1.50        0.28      3.14 o
   4   4  11        5.49        8.61      2.41 o
   5   4  11        5.38        2.51      2.22 o
   6   4  11        0.78        3.38      1.66 o
   7   4  11        2.42        2.74      4.39 o
   8   4  11        6.27        3.76      3.14 o
  -7   5  11        0.81       -0.63      2.22 o
  -6   5  11        3.81        2.23      2.89 o
  -5   5  11        9.63       18.34      2.64 o
  -4   5  11        5.91        8.61      2.41 o
  -3   5  11        2.89        4.58      2.62 o
  -2   5  11       15.96       17.17      2.90 o
  -1   5  11        6.67        7.11      2.17 o
   0   5  11      111.69      121.63      5.01 o
   1   5  11        6.72        5.45      3.15 o
   2   5  11       16.04       17.52      2.40 o
   3   5  11        2.93        1.22      2.82 o
   4   5  11        5.91        8.08      2.03 o
   5   5  11        9.60       11.94      2.21 o
   6   5  11        3.83        6.47      2.03 o
   7   5  11        0.81        1.88      2.22 o
  -7   6  11        3.94        3.76      3.76 o
  -6   6  11        5.22        7.53      2.66 o
  -5   6  11       14.98       12.88      2.28 o
  -4   6  11        4.97        7.07      2.11 o
  -3   6  11       20.33       18.12      2.54 o
  -2   6  11        3.18        3.02      1.74 o
  -1   6  11       27.99       31.19      3.12 o
   0   6  11        5.16        1.54      1.74 o
   1   6  11       27.94       35.50      3.12 o
   2   6  11        3.23        4.32      1.91 o
   3   6  11       20.42       24.22      2.64 o
   4   6  11        4.97        6.55      2.74 o
   5   6  11       14.88       17.29      2.54 o
   6   6  11        5.26        8.99      2.17 o
   7   6  11        3.92        9.84      2.86 o
  -6   7  11       11.89       12.18      3.01 o
  -5   7  11        7.55        8.76      2.40 o
  -4   7  11        1.47        2.80      2.30 o
  -3   7  11        4.35        6.90      2.17 o
  -2   7  11        6.12        3.41      2.03 o
  -1   7  11       48.33       54.19      3.62 o
   0   7  11       17.30       16.26      2.40 o
   1   7  11       48.39       42.82      3.49 o
   2   7  11        6.08        8.09      1.79 o
   3   7  11        4.39        5.95      2.54 o
   4   7  11        1.48        4.22      1.70 o
   5   7  11        7.59        9.81      1.95 o
   6   7  11       11.92        9.83      2.17 o
  -6   8  11        3.38        9.41      3.76 o
  -5   8  11        2.58        4.63      2.03 o
  -4   8  11        1.56       -0.52      1.91 o
  -3   8  11        2.26        2.12      2.57 o
  -2   8  11        5.38        6.18      1.97 o
  -1   8  11       10.64       15.28      2.17 o
   0   8  11       23.50       30.69      2.65 o
   1   8  11       10.68        9.78      1.95 o
   2   8  11        5.33        3.46      1.90 o
   3   8  11        2.30        3.56      1.70 o
   4   8  11        1.55        0.16      1.57 o
   5   8  11        2.57        5.26      1.84 o
   6   8  11        3.32        4.79      2.41 o
  -5   9  11       13.04       18.82      5.02 o
  -4   9  11       17.48       16.39      2.34 o
  -3   9  11        1.61        4.11      1.81 o
  -2   9  11        8.66        9.15      2.02 o
  -1   9  11        6.25        7.59      1.88 o
   0   9  11        7.97       13.51      2.20 o
   1   9  11        6.15        9.51      2.02 o
   2   9  11        8.68       12.97      2.20 o
   3   9  11        1.57        5.68      1.79 o
   4   9  11       17.50       16.20      2.26 o
   5   9  11       13.03       11.39      4.70 o
  -4  10  11       12.33       18.10      4.39 o
  -3  10  11        1.74       -1.96      1.96 o
  -2  10  11       26.38       34.17      3.17 o
  -1  10  11        1.82        4.70      1.88 o
   0  10  11        6.77        5.02      1.88 o
   1  10  11        1.81        3.02      1.70 o
   2  10  11       26.37       33.24      2.89 o
   3  10  11        1.71        4.39      2.66 o
   4  10  11       12.31       14.54      3.10 o
  -3  11  11        4.97        9.41      3.76 o
  -2  11  11        0.29        1.25      3.14 o
  -1  11  11        1.94        2.51      3.14 o
   0  11  11        0.01        1.25      3.14 o
   1  11  11        1.98        5.65      3.14 o
   2  11  11        0.30        6.27      3.76 o
   3  11  11        4.95       11.92      4.39 o
   0   0  12       29.16       33.87      5.65 o
   1   0  12        0.01       -0.31      2.22 o
   2   0  12       65.46       80.37      5.32 o
   3   0  12        0.87        1.88      2.22 o
   4   0  12        0.76        0.94      2.82 o
   5   0  12       29.64       37.65      3.99 o
   6   0  12        0.10        0.86      4.39 o
  -6   1  12        0.38        1.62      2.01 o
  -5   1  12        0.71        0.63      2.22 o
  -4   1  12        8.39       11.45      2.86 o
  -3   1  12        0.13       -0.31      2.22 o
  -2   1  12        2.86       -1.25      2.22 o
  -1   1  12       28.88       29.09      3.75 o
   0   1  12        5.84        1.13      3.76 o
   1   1  12       28.83       33.08      3.99 o
   2   1  12        2.78        0.06      2.41 o
   3   1  12        0.12        0.63      2.51 o
   4   1  12        8.41       13.73      3.30 o
   5   1  12        0.72        1.57      2.66 o
   6   1  12        0.38       -0.63      3.14 o
  -6   2  12        2.62        1.91      1.70 o
  -5   2  12        5.60        8.67      1.95 o
  -4   2  12        1.46        3.25      2.03 o
  -3   2  12        0.19        1.40      2.10 o
  -2   2  12       24.70       22.60      3.76 o
  -1   2  12       16.09       18.24      5.02 o
   0   2  12        0.01       -1.88      2.51 o
   1   2  12       16.09       14.46      4.08 o
   2   2  12       24.70       26.49      3.55 o
   3   2  12        0.21        1.25      2.22 o
   4   2  12        1.46        3.76      3.14 o
   5   2  12        5.51        9.41      3.76 o
   6   2  12        2.63        5.65      3.76 o
  -6   3  12        8.17        9.01      2.10 o
  -5   3  12        3.26        5.49      1.88 o
  -4   3  12        8.17        7.42      1.96 o
  -3   3  12        6.43       10.32      1.95 o
  -2   3  12        2.03        5.85      2.17 o
  -1   3  12        1.31        7.29      2.03 o
   0   3  12       40.50       42.03      3.84 o
   1   3  12        1.32        2.66      2.33 o
   2   3  12        2.06       -0.28      2.51 o
   3   3  12        6.42        8.15      3.76 o
   4   3  12        8.22        8.15      3.76 o
   5   3  12        3.23       10.04      3.76 o
   6   3  12        8.20        7.53      3.76 o
  -6   4  12        8.33       13.17      4.39 o
  -5   4  12       27.55       34.24      3.26 o
  -4   4  12        6.36        7.32      2.17 o
  -3   4  12        9.84       11.71      3.01 o
  -2   4  12        6.92       12.56      2.96 o
  -1   4  12        7.56        6.27      3.11 o
   0   4  12        8.33       18.97      3.44 o
   1   4  12        7.61        7.84      2.66 o
   2   4  12        6.93       12.15      2.86 o
   3   4  12        9.97       17.93      3.10 o
   4   4  12        6.38       10.66      2.66 o
   5   4  12       27.45       34.58      4.31 o
   6   4  12        8.35       10.66      4.39 o
  -5   5  12        1.50       -1.25      2.66 o
  -4   5  12        3.67        4.81      2.27 o
  -3   5  12        1.17        2.30      2.17 o
  -2   5  12        3.60        6.27      2.17 o
  -1   5  12        2.09        3.21      2.03 o
   0   5  12        0.24        1.25      1.81 o
   1   5  12        2.07        4.63      3.05 o
   2   5  12        3.67        5.84      2.71 o
   3   5  12        1.18       -1.66      1.66 o
   4   5  12        3.68        6.85      2.38 o
   5   5  12        1.52       -0.63      2.22 o
  -5   6  12        5.72        0.63      3.14 o
  -4   6  12        4.62        2.82      2.66 o
  -3   6  12        0.98        1.18      1.91 o
  -2   6  12        6.11        5.85      2.17 o
  -1   6  12       15.68       18.22      2.95 o
   0   6  12        3.53        6.24      2.28 o
   1   6  12       15.74       18.02      4.10 o
   2   6  12        6.08        4.60      2.17 o
   3   6  12        1.01       -1.25      1.66 o
   4   6  12        4.66        7.53      2.66 o
   5   6  12        5.74       10.66      3.10 o
  -4   7  12        7.58       10.04      5.02 o
  -3   7  12        8.17        9.77      4.08 o
  -2   7  12        5.61        3.76      2.66 o
  -1   7  12       33.25       38.61      3.62 o
   0   7  12        0.03        0.90      2.03 o
   1   7  12       33.34       43.24      5.16 o
   2   7  12        5.69        8.78      2.86 o
   3   7  12        8.19       11.66      3.10 o
   4   7  12        7.53        9.72      3.10 o
  -1   8  12       12.83       19.45      5.02 o
   0   8  12       20.03       29.48      5.65 o
   1   8  12       12.77       10.66      4.39 o
   2   8  12        6.89       12.55      4.39 o
  -2   4  13        7.49        8.15      4.39 o
  -1   4  13        3.07        2.51      3.76 o
 
